# Supplementary material for: Development of mental health first aid guidelines for problem drinking: a Delphi expert consensus study in Argentina and Chile
Source: BMC Psychiatry. 2022 Feb 12;22:113. doi: 10.1186/s12888-022-03749-x (PMC8841054; doi:10.1186/s12888-022-03749-x)
Supplement: Supplementary file 1 — Additional file 1. Guidelines for Chile and Argentina. [file 12888_2022_3749_MOESM1_ESM.xlsx]

## Sheet: Round 1
#	English	Spanish	Lived experience (N= 23)	Professionals (N= 31)	Status (A= accepted / X= rejected / R= to re-rate)
	Section 1: Problems with alcohol (20 items)	Seccion 1: El problema con la bebida (20 items)
1	The first aider should be able to recognise problem drinking	El asistente de primeros auxilios debe ser capaz de reconocer el consumo problemático de alcohol.	0.91	0.91	A
2	The first aider should be able to recognise the signs of high-risk drinking, which elevates the risk of adverse health related consequences in case the habit continues	El asistente debe ser capaz de reconocer los signos de consumo de riesgo, el cual aumenta el riesgo de consecuencias adversas para la salud si el hábito del consumo persiste.	0.87	0.97	A
3	The first aider should be able to recognise the symptoms of alcohol abuse	El asistente debe poder reconocer los síntomas del abuso de alcohol.	0.91	0.78	R
4	The first aider should be able to recognise the symptoms of alcohol dependence	El asistente debe ser capaz de reconocer los síntomas de la dependencia del alcohol.	0.91	0.75	R
5	The first aider should have general knowledge of some of the reasons why people drink alcohol to excess	El asistente de primeros auxilios debe tener conocimiento general de algunas de las razones por las cuales las personas toman alcohol en exceso.	0.57	0.81	X
6	The first aider should be aware that the person might not recognise that they have a drinking problem	El asistente debe ser consciente de que la persona puede no reconocer que tiene un problema con el alcohol.	1	0.97	A
7	The first aider should be aware that the person may deny they have a drinking problem	El asistente debe ser consciente de que la persona puede negar que tiene un problema con el alcohol.	1	0.94	A
8	The first aider should be aware that forcing the person to admit they have a drinking problem may cause conflict	El asistente debe ser consciente de que obligar a la persona a admitir que tiene un problema con el alcohol puede causar conflicto.	1	0.97	A
9	The first aider should be aware that the person is the only one who can make the decision to change their drinking behaviour	El asistente debe ser consciente de que la persona es la única que puede tomar la decisión de cambiar su comportamiento de consumo de alcohol.	1	0.72	R
10	The first aider should be aware that a person’s willpower and self-resolve is not always enough to help them stop problem drinking	El asistente debe ser consciente de que la fuerza de voluntad y la capacidad de resolución de una persona no siempre son suficientes para ayudarla a detener el consumo problemático del alcohol.	1	1	A
11	The first aider should be aware that it is not easy to change drinking habits	El asistente debe ser consciente de que no es fácil cambiar los hábitos de consumo.	1	0.97	A
12	The first aider should be aware that giving advice alone may not help the person change their drinking behaviour	El asistente debe ser consciente de que dar consejos por sí solo puede no ayudar a la persona a cambiar su comportamiento de consumo de alcohol.	0.96	0.91	A
13	The first aider should be aware that detoxification is only part of the recovery process and that many lifestyle changes are required to change drinking behaviours	El asistente debe ser consciente de que la desintoxicación es tan solo una parte del proceso de recuperación y que se requieren muchos cambios en el estilo de vida para cambiar los comportamientos de consumo de alcohol.	0.96	0.88	A
14	The first aider should be aware that the person may relapse once or several times before changing their drinking patterns	El asistente debe ser consciente de que la persona puede recaer una o varias veces antes de cambiar sus patrones de consumo.	1	0.91	A
15	The first aider should be aware that it is possible for the person to change their drinking habits (on their own).	El asistente debe ser consciente de que es posible que la persona cambie sus hábitos de consumo por sí misma.	0.43	0.56	X
16	The first aider should be aware that it is possible for them to assist the person change their problem drinking	El asistente debe ser consciente de que es posible ayudar a la persona a cambiar su problema con la bebida.	0.96	0.91	A
17	The first aider should be aware that the person may be drinking as a means of coping with problems in their life (e.g. underlying emotional distress or mental illness)	El asistente debe ser consciente de que la persona puede estar bebiendo como un medio para hacer frente a los problemas en su vida (por ejemplo, angustia subyacente u otro tipo de trastorno mental).	0.74	0.81	R
18	The first aider should be aware that problem drinking may be related to an untreated mental illness	El asistente debe ser consciente de que el problema con el alcohol puede estar relacionado con una enfermedad mental no tratada.	0.43	0.75	X
19	The first aider should be aware that mental health problems can be caused or exacerbated by drinking alcohol	El asistente debe ser consciente de que los problemas de salud mental pueden ser causados o exacerbados por el consumo de alcohol.	0.83	0.88	A
20	The first aider should be aware that to stop problem drinking, the person’s underlying emotional distress or mental health problems will usually need to be addressed	El asistente debe ser consciente de que, para evitar el problema con el alcohol, generalmente será necesario abordar la angustia emocional subyacente o los problemas de salud mental de la persona.	0.83	0.69	X
	Section 2: Talking to the person about their drinking (39 items)	Sección 2: Hablando con la persona sobre su consumo de alcohol (39 items)
21	The first aider should talk with the person in a quiet, private environment	El asistente de primeros auxilios debe hablar con la persona en un ambiente tranquilo y privado.	0.83	0.94	A
22	The first aider should talk to the person at a time when there will be no interruptions	El asistente debe hablar con la persona en un momento en que no habrá interrupciones.	0.83	0.69	X
23	The first aider should be aware that the person may not recall events that occurred whilst they were intoxicated (i.e. they may have blacked out).	El asistente debe ser consciente de que la persona puede no recordar los eventos que ocurrieron mientras estaba intoxicada (es decir, que podría haberse desmayado).	0.96	0.81	A
24	The first aider should talk to the person when both are in a calm frame of mind	El asistente debe hablar con la persona cuando ambos están en un estado de ánimo tranquilo.	0.7	0.66	X
25	The first aider should interact with the person in a supportive way	El asistente debe interactuar con la persona de una manera contenedora.	0.83	0.94	A
26	The first aider should try to listen to the person non-judgmentally	El asistente debe tratar de escuchar a la persona sin juzgarla.	1	1	A
27	The first aider should not talk in a confrontational way	El asistente no debe hablar de una manera confrontativa.	0.91	0.94	A
28	The first aider should not use a threatening approach	El asistente no debe usar un enfoque amenazador.	1	0.97	A
29	The first aider should not lecture the person	El asistente no debe adoptar una actitud como si le fuese a dar una clase a la persona.	0.96	0.97	A
30	The first aider should avoid expressing moral judgments about the person’s drinking	El asistente debe evitar expresar juicios morales sobre el consumo de alcohol de la persona.	1	0.94	A
31	The first aider should not label the person (e.g., an 'alcoholic' or 'addict') nor associate drinking to negative characteristics (e.g., violence, delinquency) that may promote stigma	El asistente no debe etiquetar a la persona (por ejemplo, un "alcohólico" o "adicto") ni asociarla a características negativas como “violento” “delincuente” u otras que promuevan el estigma.	0.78	0.88	R
32	The first aider should use ‘I’ statements, for example, "I am concerned about how much you’ve been drinking lately".	El asistente debe involucrarse y usar las declaraciones que empiezan con "me", por ejemplo, "Me preocupa cuánto has estado bebiendo últimamente".	0.35	0.41	X
33	The first aider should identify and discuss the person’s behaviour rather than criticise their character, for example, “Your drinking seems to be getting in the way of your friendships” rather than “You're a pathetic drunk”.	El asistente debe identificar y discutir el comportamiento de la persona en lugar de criticarla por ejemplo, podría decirle "Parece que tu forma de beber te está trayendo problemas con tus amistades", en lugar de decirle "Lo que haces está mal").	0.91	0.94	A
34	The first aider should not accuse the person of being an alcoholic	El asistente no debe acusar a la persona de ser un alcohólico.	0.83	0.94	A
35	The first aider should consider the person’s readiness to talk about their drinking problem by asking about areas of their life that it may be affecting, for example, their mood, work performance and relationships	El asistente debe considerar la disposición de la persona para hablar sobre su problema con la bebida al preguntar sobre las áreas de su vida que podrían estar afectando, por ejemplo, su estado de ánimo, el desempeño laboral y las relaciones con otros.	0.87	0.94	A
36	The first aider should talk to the person about their drinking openly and honestly	El asistente debe hablar con la persona acerca de su consumo de alcohol de manera abierta y honesta.	1	0.84	A
37	The first aider should try to understand the person’s own perception of their drinking	El asistente debe tratar de entender la percepción que la persona tiene de su consumo de alcohol.	0.96	0.91	A
38	The first aider should advise the person that alcohol may interact with other drugs (illicit or prescribed) in an unpredictable way which may lead to a medical emergency	El asistente debe informar a la persona que el alcohol puede interactuar con otras drogas (ilícitas o recetadas) de una manera impredecible y que puede llevarla a una emergencia médica.	0.83	0.72	R
39	The first aider should encourage the person to find some information on how to reduce the harms associated with their problem drinking	El asistente debe alentar a la persona a encontrar información sobre cómo reducir los daños asociados con su problema con el alcohol.	0.74	0.68	X
40	The first aider should tell the person what they are willing and able to do to help. This may range from simply being a good listener to organising professional help	El asistente debe decirle a la persona lo que está dispuesto y es capaz de hacer para ayudarla. Esto puede ir desde simplemente ser alguien que la escuche hasta organizar la obtención de ayuda profesional.	0.91	0.91	A
41	The first aider should not expect a change in the person’s thinking or behaviour right away; this conversation might be the first time the person has thought about their drinking as a problem	El asistente no debe esperar un cambio en el pensamiento o el comportamiento de la persona de inmediato; esta conversación puede ser la primera vez que la persona piensa que su consumo de alcohol es un problema.	1	1	A
42	The first aider should ask the person about their drinking behaviour, e.g. about how much alcohol the person tends to drink	El asistente debe preguntarle a la persona sobre su comportamiento con respecto a la bebida, por ejemplo acerca de cuánto alcohol la persona acostumbra o puede llegar a beber.	0.57	0.56	X
43	The first aider should ask the person if they believe their drinking is a problem	El asistente debe preguntar a la persona si cree que su consumo de alcohol es un problema.	0.83	0.81	A
44	The first aider should be aware that they can speak with a health professional to determine how best to approach the person about their concerns	El asistente de primeros auxilios debe ser consciente de que puede hablar con un profesional de la salud para determinar la mejor manera de acercarse a la persona para encarar aquello que lo hubiera preocupado acerca de ella.	1	0.94	A
45	The first aider should be aware that they can consult with others who have dealt with problem drinking about effective ways to help the person	El asistente debe ser consciente de que puede consultar con otras personas que han enfrentado problemas con el consumo de alcohol respecto de maneras efectivas de ayudar a la persona.	0.96	0.72	R
46	The first aider should discuss with the person the link between their drinking behaviour and the negative consequences	El asistente debe discutir con la persona el vínculo entre su comportamiento con la bebida y sus consecuencias negativas.	0.52	0.66	X
47.1	If the person is unwilling to change their drinking behaviour, the first aider should: not join in drinking with them	Si la persona no está dispuesta a cambiar su comportamiento de bebida, y el asistente forma parte de su círculo cercano, éste NO debe: - tomar junto con ella	0.91	0.88	A
47.2	If the person is unwilling to change their drinking behaviour, the first aider should: not try to control them by bribing, nagging, threatening or crying	Si la persona no está dispuesta a cambiar su comportamiento de bebida, y el asistente forma parte de su círculo cercano, éste NO debe: Tratar de controlarla medio del soborno, regañando, amenazando o llorando con ella	0.74	0.84	R
47.3	If the person is unwilling to change their drinking behaviour, the first aider should: not feel guilty or responsible	Si la persona no está dispuesta a cambiar su comportamiento de bebida, y el asistente forma parte de su círculo cercano, éste NO debe: Sentirse culpable o responsable	0.74	0.91	R
47.4	If the person is unwilling to change their drinking behaviour, the first aider should: not cover up or make excuses for them	Si la persona no está dispuesta a cambiar su comportamiento de bebida, y el asistente forma parte de su círculo cercano, éste NO debe: Encubrir o dar excusas	0.74	0.94	R
47.5	If the person is unwilling to change their drinking behaviour, the first aider should: not take on the person's responsibilities except if not doing so would cause harm (e.g. to their own or other’s lives)	Si la persona no está dispuesta a cambiar su comportamiento de bebida, y el asistente forma parte de su círculo cercano, éste NO debe: Asumir las responsabilidades de la persona, excepto si no hacerlo podría causar daño (por ejemplo, a su propia vida o la de otra persona)	0.7	0.91	R
48	The first aider should be aware that the person cannot be forced to get professional help except under certain circumstances, for example, if a violent incident results in the police being called or following a medical emergency	El asistente de primeros auxilios debe ser consciente de que la persona no puede ser obligada a obtener ayuda profesional, excepto en ciertas circunstancias, por ejemplo, si un incidente violento hace que se llame a la policía o la persona se encuentra en una emergencia médica.	1	0.97	A
49.1	The first aider should know the following warning signs indicate the person needs professional help: - The person acknowledges they think a lot about alcohol and when they’ll next get a chance to drink	El asistente debe saber que las siguientes señales de advertencia indican que la persona necesita ayuda profesional: - La persona reconoce que piensa mucho sobre el alcohol y cuándo tendrá la oportunidad de beber	0.87	1	A
49.2	The first aider should know the following warning signs indicate the person needs professional help: - The person is in debt because of the amount of money they spend on alcohol	El asistente debe saber que las siguientes señales de advertencia indican que la persona necesita ayuda profesional: - La persona está en deuda debido a la cantidad de dinero que gasta en alcohol	0.87	0.88	A
49.3	The first aider should know the following warning signs indicate the person needs professional help: - The person becomes anxious when they cannot get access to alcohol	El asistente debe saber que las siguientes señales de advertencia indican que la persona necesita ayuda profesional: - La persona se vuelve ansiosa cuando no puede acceder al alcohol	1	1	A
49.4	The first aider should know the following warning signs indicate the person needs professional help: - The person needs alcohol to help deal with certain situations	El asistente debe saber que las siguientes señales de advertencia indican que la persona necesita ayuda profesional: - La persona necesita alcohol para lidiar con ciertas situaciones	0.91	0.94	A
49.5	The first aider should know the following warning signs indicate the person needs professional help: - The person gets into arguments or has accidents because of alcohol	El asistente debe saber que las siguientes señales de advertencia indican que la persona necesita ayuda profesional: - La persona se mete en discusiones o tiene accidentes debido al alcohol	0.96	1	A
49.6	The first aider should know the following warning signs indicate the person needs professional help: - The person’s ability to perform day-to-day tasks is severely disruptedk	El asistente debe saber que las siguientes señales de advertencia indican que la persona necesita ayuda profesional: - La capacidad de la persona para realizar tareas cotidianas se ve gravemente afectada	1	1	A
49.7	The first aider should know the following warning signs indicate the person needs professional help: - The person is missing activities due to heavy drinking (e.g., not attending work)	El asistente debe saber que las siguientes señales de advertencia indican que la persona necesita ayuda profesional: - La persona ha faltado a sus actividades o compromisos por haber bebido alcohol en exceso (por ejemplo, dejar de ir al trabajo)	1	1	A
	Section 3: Professional help (49 items)	Sección 3: Ayuda profesional (49 items)
50	The first aider should be aware that the person may not want professional help when it is first suggested to them	El asistente de primeros auxilios debe tener en cuenta que es posible que la persona no desee ayuda profesional cuando se le sugiere por primera vez.	1	1	A
51	The first aider should be aware that the person may find it difficult to accept professional help	El asistente debe tener en cuenta que a la persona le puede resultar difícil aceptar ayuda profesional.	1	1	A
52	The first aider should be aware that it is ultimately the person’s decision to get professional help	El asistente debe ser consciente de que, en última instancia, es decisión de la persona obtener ayuda profesional.	0.83	0.75	R
53	The first aider should explain to the person that there are several approaches available for treating drinking problems	El asistente debe explicarle a la persona que hay varios enfoques disponibles para tratar los problemas con el alcohol.	0.83	0.59	X
54	The first aider should reassure the person that professional help is confidential	El asistente debe asegurarle a la persona que la ayuda profesional es confidencial.	0.96	1	A
55	The first aider should tell the person that they will support them in getting professional help	El asistente debe decirle a la persona que la apoyará para obtener ayuda profesional.	0.87	0.97	A
56	If the person is willing to seek professional help, the first aider should give them information about local options	Si la persona está dispuesta a buscar ayuda profesional, el asistente debe darle información sobre las opciones disponibles.	0.96	0.97	A
57	If the person is willing to seek professional help, the first aider should encourage the person to make an appointment	Si la persona está dispuesta a buscar ayuda profesional, el asistente debe alentar a la persona a hacer una cita.	0.96	0.94	A
58.1	If the person is unwilling to get professional help, the first aider should: - Be compassionate and patient while waiting for the person to accept they need it.	Si la persona no está dispuesta a obtener ayuda profesional, el asistente de primeros auxilios debe: - Ser compasivo y paciente mientras espera que la persona acepte que la necesita	0.83	0.81	A
58.2	If the person is unwilling to get professional help, the first aider should: - Be prepared to talk to them again in the future.	Si la persona no está dispuesta a obtener ayuda profesional, el asistente de primeros auxilios debe: - Estar preparado para hablar con ella nuevamente en el futuro	1	0.94	A
58.3	If the person is unwilling to get professional help, the first aider should: - Set boundaries around what behaviour they are willing and not willing to accept from the person	Si la persona no está dispuesta a obtener ayuda profesional, el asistente de primeros auxilios debe: Establecer límites en torno a qué comportamientos está dispuesto o no a aceptar de la persona	0.83	0.72	R
59	If the person is unwilling to get professional help, because they don't want to stop drinking completely, the first aider should explain that the treatment goal may be to reduce alcohol consumption rather than to quit altogether	Si la persona no está dispuesta a obtener ayuda profesional porque no desea dejar de beber por completo, el asistente debe explicarle que el objetivo del tratamiento puede ser reducir el consumo de alcohol en lugar de dejar de beber por completo.	0.43	0.75	X
60	The first aider should continue to suggest professional help to the person if they are putting themselves or others at risk of harm	El asistente debe continuar sugiriendo ayuda profesional a la persona si ésta se pone a sí misma o a otros en riesgo.	0.83	0.81	A
61	The first aider should be aware that abstinence from drinking may not be the person’s goal and that reducing the quantity of alcohol consumed is a worthwhile objective	El asistente de primeros auxilios debe ser consciente de que la abstinencia de beber puede no ser el objetivo de la persona y que reducir la cantidad de alcohol consumido es un objetivo que vale la pena.	0.61	0.75	X
62	The first aider should be familiar with national guidelines for low-risk alcohol consumption	El asistente debe estar familiarizado con las recomendaciones nacionales para el consumo de alcohol de bajo riesgo.	0.57	0.69	X
63	The first aider should know what a standard drink is	El asistente debe saber qué es un consumo estándar de alcohol.	0.65	0.81	X
64	The first aider should tell the person that only they can take responsibility for reducing their alcohol intake.	El asistente de primeros auxilios debe decirle a la persona que solo ella pueden asumir la responsabilidad de reducir su consumo de alcohol.	0.74	0.66	X
65	The first aider should tell the person that changing drinking patterns is difficult but they should not give up trying	El asistente debe decirle a la persona que cambiar los patrones de bebida es difícil, pero no debe dejar de intentarlo.	0.74	0.81	R
66	The first aider should ask the person if they would like some tips on low-risk drinking	El asistente de primeros auxilios debe preguntar a la persona si desea recibir algunos consejos sobre el consumo de alcohol saludable.	0.43	0.63	X
67	If the person wants to change their drinking behaviour, the first aider should suggest tips for low-risk drinking	Si la persona desea cambiar su comportamiento con respecto al consumo de alcohol, el asistente debe sugerirle consejos para el consumo de alcohol saludable.	0.39	0.5	X
68.1	If the person wants some advice on low-risk drinking, the first aider should tell the person where they can get information about low-risk drinking	(Parte 1) Si la persona desea algún consejo sobre el consumo saludable de alcohol, el asistente debe: - Decirle a la persona dónde puede obtener información sobre el consumo saludable de alcohol	0.52	0.69	X
68.2	If the person wants some advice on low-risk drinking, the first aider should tell the person where they can access it	(Parte 1) Si la persona desea algún consejo sobre el consumo saludable de alcohol, el asistente debe: - Decirle a la persona dónde puede acceder a la información relevante	0.61	0.72	X
68.3	If the person wants some advice on low-risk drinking, the first aider should advise the person what a standard drink is	(Parte 1) Si la persona desea algún consejo sobre el consumo saludable de alcohol, el asistente debe: - Aconsejar a la persona qué es un consumo estándar de alcohol	0.43	0.44	X
68.4	If the person wants some advice on low-risk drinking, the first aider inform the person that the number of standard drinks is often listed on the beverage's packaging	(Parte 1) Si la persona desea algún consejo sobre el consumo saludable de alcohol, el asistente debe: - Informarle que la cantidad de bebidas estándar a menudo aparece en el envase de la bebida	0.17	0.22	X
68.5	If the person wants some advice on low-risk drinking, the first aider should advise the person to be aware of the number of standard drinks they consume	(Parte 1) Si la persona desea algún consejo sobre el consumo saludable de alcohol, el asistente debe: - Aconsejar a la persona que tenga en cuenta la cantidad de bebidas estándar que consume	0.39	0.53	X
68.6	If the person wants some advice on low-risk drinking, the first aider should advise the person not to let people top up their drink before it is finished, so they don’t lose track of how much alcohol they have consumed	(Parte 1) Si la persona desea algún consejo sobre el consumo saludable de alcohol, el asistente debe: - Recomendar a la persona que no permita que las personas recarguen su bebida antes de que termine, para que no pierdan de vista la cantidad de alcohol que ha consumido	0.43	0.47	X
68.7	If the person wants some advice on low-risk drinking, the first aider should advise the person to eat while drinking	(Parte 1) Si la persona desea algún consejo sobre el consumo saludable de alcohol, el asistente debe: - Recomendar a la persona que coma mientras bebe	0.61	0.59	X
68.8	If the person wants some advice on low-risk drinking, the first aider should advise the person to drink plenty of water on a drinking occasion to prevent dehydration	(Parte 1) Si la persona desea algún consejo sobre el consumo saludable de alcohol, el asistente debe: - Recomendar a la persona que beba mucha agua en una ocasión para beber para prevenir la deshidratación	0.43	0.59	X
69.1	If the person wants some advice on low-risk drinking, the first aider should advise the person to reduce the amount of alcohol they drink by consuming drinks with lower alcohol content (for example, drinking light beer instead of full strength beer)	(Parte 2) Si la persona desea algún consejo sobre el consumo saludable de alcohol, el asistente debe: - Recomendar a la persona que reduzca la cantidad de alcohol que consume al consumir bebidas con un contenido de alcohol más bajo (por ejemplo, beber cerveza ligera en lugar de cerveza de máxima potencia)	0.26	0.53	X
69.2	If the person wants some advice on low-risk drinking, the first aider should advise the person to switch to non-alcoholic drinks when they start to feel the effects of alcohol	(Parte 2) Si la persona desea algún consejo sobre el consumo saludable de alcohol, el asistente debe: - Recomendarle que cambie a bebidas no alcohólicas cuando empiece a sentir los efectos del alcohol	0.43	0.56	X
69.3	If the person wants some advice on low-risk drinking, the first aider should advise the person to avoid drinking competitions and drinking games	(Parte 2) Si la persona desea algún consejo sobre el consumo saludable de alcohol, el asistente debe: - Recomendar a la persona que evite participar en competiciones y juegos de beber	0.57	0.72	X
69.4	If the person wants some advice on low-risk drinking, the first aider should advise the person to drink slowly, for example, by taking sips instead of gulps and putting their drink down between sips	(Parte 2) Si la persona desea algún consejo sobre el consumo saludable de alcohol, el asistente debe: - Recomendar a la persona que beba lentamente, por ejemplo, tomando sorbos en lugar de tragos y poniendo su bebida sobre la mesa entre sorbos	0.39	0.53	X
69.5	If the person wants some advice on low-risk drinking, the first aider should advise the person to have one drink at a time	(Parte 2) Si la persona desea algún consejo sobre el consumo saludable de alcohol, el asistente debe: - Aconsejarle que tome una bebida a la vez	0.52	0.63	X
69.6	If the person wants some advice on low-risk drinking, the first aider should advise the person to think of drinking alcohol as complementary to another activity instead of the sole activity	(Parte 2) Si la persona desea algún consejo sobre el consumo saludable de alcohol, el asistente debe: - Recomendar que piense que beber alcohol es complementario de otra actividad en lugar de la única actividad	0.43	0.56	X
69.7	If the person wants some advice on low-risk drinking, the first aider should advise the person to spend their time in activities that don’t involve drinking	(Parte 2) Si la persona desea algún consejo sobre el consumo saludable de alcohol, el asistente debe: Recomendar a la persona que dedique su tiempo a actividades que no impliquen beber	0.83	0.75	R
70	The first aider should advise the person to avoid keeping up with their friends drink for drink	El asistente debe aconsejar a la persona que evite seguir el ritmo de sus amigos que beben.	0.7	0.63	X
71	The first aider should advise the person to be aware of the alcohol content of their drink	El asistente debe aconsejar a la persona que tenga en cuenta el contenido de alcohol de su bebida.	0.61	0.69	X
72	The first aider should advise the person to identify situations where they are most likely to drink and to avoid them if practical	El asistente debe aconsejar a la persona que identifique las situaciones en las que es más probable que beban y evitarlas de ser posible.	0.91	0.78	R
73	The first aider should make the person aware of the range of non-professional supports available for problem drinking, for example, self-help groups	El asistente de primeros auxilios debe informar a la persona sobre la gama de apoyos no profesionales disponibles para el consumo de alcohol, por ejemplo, grupos de ayuda mutua.	0.91	0.94	A
74	The first aider should encourage the person to reach out to friends and family who support their efforts to change their drinking behaviours	El asistente debe alentar a la persona a comunicarse con amigos y familiares que apoyen sus esfuerzos para cambiar sus conductas con la bebida.	0.78	0.91	R
75	The first aider should warn the person that not all family and friends will be supportive of their efforts to change their drinking behaviour	El asistente debe advertir a la persona que no todos los familiares y amigos apoyarán sus esfuerzos para cambiar su comportamiento con respecto al consumo de alcohol.	0.91	0.78	R
76	The first aider should encourage the person to spend time with supportive non-drinking friends and family, who support their efforts to change their drinking behaviours	El asistente debe alentar a la persona a pasar tiempo con familiares y amigos que no beben, quienes apoyan el esfuerzo de la persona para cambiar su comportamiento de consumo de alcohol.	0.91	0.81	A
77	The first aider should be aware that there is often social pressure to get drunk when drinking	El asistente de primeros auxilios debe ser consciente de que a menudo hay presión social para emborracharse cuando se bebe.	0.83	0.78	R
78	The first aider should advise the person to be assertive when they feel pressured to drink more than they want or intend to	El asistente debe aconsejar a la persona que se ponga firme cuando se sienta presionada a beber más de lo que quiere o pretende.	0.83	0.69	X
79	The first aider should tell the person that they have the right to refuse alcohol when under pressure to drink	El asistente debe decirle a la persona que tiene derecho a rechazar el alcohol cuando se sienta presionada para beber.	0.87	0.78	R
80	The first aider should tell the person that they can say “no thanks”, without explanation, when under pressure to drink	El asistente debe decirle a la persona que puede decir "no, gracias", sin explicación, cuando se sienta presionada para beber.	0.91	0.81	A
81	The first aider should suggest different ways the person can say no when pressured to drink such as “I don’t feel like it”, "I don't feel well" or "I am taking medication”.	El asistente debe sugerir diferentes maneras en que la persona puede decir que “no” cuando se la presiona para beber, como "No tengo ganas", "No me siento bien" o "Estoy tomando medicamentos".	0.74	0.75	R
82	The first aider should encourage the person to practice different ways of saying ‘no’ to social pressure to drink	El asistente debe alentar a la persona a practicar diferentes formas de decir "no" a la presión social para beber.	0.7	0.78	R
83	The first aider should suggest to the person that the people who care about them will accept their decision not to drink	El asistente debe sugerir a la persona que las personas que se preocupan por ella aceptarán su decisión de no beber.	0.87	0.72	R
	Section 4: The intoxicated person (67 items)	Sección 4: La persona intoxicada (67 items)
84	The first aider should be able to recognise the signs of alcohol intoxic	El asistente de primeros auxilios debe poder reconocer los signos de intoxicación por alcohol.	0.96	0.94	A
85	The first aider should be aware of the major factors that account for variation in symptoms of intoxication, such as prior experience with alcohol, taking other drugs and medical conditions	El asistente debe conocer los principales factores que explican la variación en los síntomas de intoxicación, como la experiencia previa con el alcohol, el consumo de otras drogas y las afecciones médicas.	0.83	0.69	X
86	The first aider should be aware that symptoms of other medical conditions can mimic the symptoms of intoxication	El asistente debe ser consciente de que los síntomas de otras afecciones médicas pueden parecerse a los síntomas de intoxicación por alcohol.	0.78	0.66	X
87	The first aider should be aware that the body only metabolises approximately one standard drink of alcohol an hour	El asistente de primeros auxilios debe ser consciente de que el cuerpo solo metaboliza una determinada cantidad de alcohol por hora.	0.7	0.5	X
88	The first aider should be aware that only time will reverse the effects of intoxication	El asistente debe ser consciente de que solo el tiempo revertirá los efectos de la intoxicación.	0.83	0.56	X
89	The first aider should be aware that drinking black coffee, sleeping, walking and cold showers will not reverse the effects of intoxication	El asistente debe ser consciente de que beber café negro, dormir, caminar y duchas frías no revertirá los efectos de la intoxicación.	0.74	0.91	R
90	The first aider should be aware that intoxication may lead to a medical emergency.	El asistente debe ser consciente de que la intoxicación puede llevar a una emergencia médica.	0.96	1	A
91	The first aider should ask the intoxicated person if they have taken any medications or other drugs, in case the person’s condition deteriorates into a medical emergency	El asistente debe preguntar a la persona intoxicada si ha tomado algún medicamento u otra droga, en caso de que el estado de la persona empeore y derive en una emergencia médica.	0.96	0.91	A
92	The first aider should arrange for the intoxicated person to go to a hospital if they think the person is a risk to themselves	El asistente debe hacer arreglos para que la persona intoxicada vaya a un hospital si cree que la persona se encuentra en riesgo para sí misma.	0.96	0.97	A
93	The first aider should be aware that the person may be more intoxicated than they realise	El asistente debe ser consciente de que la persona puede estar más intoxicada de lo que cree.	1	0.91	A
94	The first aider should be aware that when intoxicated the person may engage in a wide range of risky activities, such as having unprotected sex, vandalizing property or driving a car	El asistente debe tener en cuenta que cuando está intoxicada, la persona puede participar en una amplia gama de actividades riesgosas, como tener relaciones sexuales sin protección, destrozar bienes o conducir un automóvil.	0.96	0.94	A
95	The first aider should stay calm	El asistente de primeros auxilios debe mantener la calma.	1	1	A
96	The first aider should stay with the intoxicated person or ensure they are not left alone	El asistente debe quedarse con la persona intoxicada o asegurarse de que no se quede sola.	0.91	0.91	A
97	The first aider should assess the situation for potential dangers and ensure that the intoxicated person, themselves and others are safe	El asistente debe evaluar la situación para detectar posibles peligros y asegurarse de que la persona intoxicada misma y otros estén a salvo.	0.96	1	A
98	The first aider should monitor the intoxicated person and their environment to prevent tripping or falling	El asistente debe estar atento a la persona intoxicada y su entorno para evitar tropezones o caídas.	0.78	0.81	R
99	The first aider should keep the intoxicated person away from machines and dangerous objects	El asistente debe asegurarse de que la persona intoxicada esté lejos de máquinas y objetos peligrosos.	0.91	0.94	A
100	The first aider should talk with the intoxicated person in a respectful manner	El asistente de primeros auxilios debe hablar con la persona intoxicada de manera respetuosa.	0.91	0.94	A
101	The first aider should talk with the intoxicated person using simple, clear language	El asistente debe hablar con la persona intoxicada usando un lenguaje simple y claro.	1	0.94	A
102	The first aider should be aware that the intoxicated person may overreact to negative words; therefore, the first aider should use positive words (such as ‘stay calm’) instead of negative words (such as ‘don’t fight’)	El asistente debe ser consciente de que la persona intoxicada puede reaccionar de forma exagerada a las palabras negativas; por lo tanto, debe usar palabras positivas (como "trata de mantener la calma") en lugar de palabras negativas (como "no debes pelear").	0.91	0.91	A
103	The first aider should not laugh at, make fun of, or provoke the intoxicated person	El asistente no debe reírse, burlarse ni provocar a la persona intoxicada	1	0.94	A
104	The first aider should not attempt to engage the person in a serious conversation about their drinking behaviour while they are intoxicated	El asistente no debe intentar involucrar a la persona en una conversación profunda sobre su comportamiento de bebida mientras está intoxicada.	0.91	0.94	A
105	The first aider should discourage the intoxicated person from driving a vehicle or riding a bike, for example, by telling them about the risks to both themselves and others	El asistente de primeros auxilios debe desalentar a la persona intoxicada de conducir un vehículo o andar en bicicleta, por ejemplo, informándoles sobre los riesgos tanto para ellos como para otros.	0.91	0.97	A
106	The first aider should prevent the intoxicated person from driving a vehicle or riding a bike, but only if it is safe to do so	El asistente debe hacer todo lo posible por evitar que la persona intoxicada conduzca un vehículo o monte en bicicleta.	0.83	0.75	R
107	If it is unsafe to prevent the person from driving, the first aider should call the police	Si evitar que la persona conduzca no resulta seguro para el asistente debe llamar a la policía.	0.65	0.75	X
108	The first aider should organise a safe mode of transport for the intoxicated person to get home	El asistente debe organizar un modo seguro de transporte para que la persona intoxicada llegue a casa.	0.88	0.88	A
	If the intoxicated person becomes agressive	Si la persona intoxicada se pone agresiva
109	The first aider should ensure their own safety at all times	El asistente de primeros auxilios debe garantizar su propia seguridad en todo momento.	0.94	0.94	A
110	The first aider should de-escalate the situation as much as possible	El asistente debe evitar la escalada de la confrontación lo más posible.	1	1	A
111	The first aider should remain as calm as possible	El asistente debe permanecer lo más tranquilo posible.	1	1	A
112	The first aider should speak slowly and confidently	El asistente debe hablar despacio y con confianza.	0.91	0.84	A
113	The first aider should speak with a gentle, caring tone of voice	El asistente debe hablar con un tono de voz suave y cariñoso.	0.74	0.41	X
114	The first aider should refrain from speaking to the intoxicated person in a hostile or threatening manner	El asistente debe abstenerse de hablarle a la persona intoxicada de una manera hostil o amenazante.	1	0.97	A
115	The first aider should avoid arguing with the intoxicated person	El asistente debe evitar discutir con la persona intoxicada.	0.96	0.94	A
116	The first aider should consider taking a break from the conversation to allow the intoxicated person a chance to calm down	El asistente debe considerar hacer pausas en la conversación para permitir que la persona intoxicada tenga la oportunidad de calmarse.	0.96	0.88	A
117	The first aider should watch the intoxicated person for signs of increasing aggression	El asistente debe prestar atención a signos de agresión creciente de parte de la persona intoxicada.	0.91	0.91	A
118	If violence has occurred, the first aider should seek the appropriate emergency assistance	Si ha habido violencia, el asistente debe buscar la asistencia de emergencia apropiada.	0.91	0.91	A
	Seeking medical help	Búsqueda de ayuda médica
119	The first aider should be able to recognise the signs and symptoms of intoxication requiring medical help or urgent help	El asistente de primeros auxilios debe saber reconocer los síntomas y señales de que una persona intoxicada requiere ayuda médica pronta o si es una urgencia.	0.96	1	A
120	The first aider should not be afraid to seek medical help for the intoxicated person, if needed	El asistente de primeros auxilios no debe tener miedo de buscar ayuda médica para la persona intoxicada, si es necesario.	0.96	0.97	A
121	The first aider should seek medical help if required, even if there may be legal implications for the intoxicated person	El asistente debe buscar ayuda médica si es necesario, incluso si puede haber implicaciones legales para la persona intoxicada.	0.87	0.97	A
122	The first aider should be aware that it is beneficial for a friend or family member to accompany the intoxicated person to hospital because they may be able to provide relevant information	El asistente debe tener en cuenta que es beneficioso para un amigo o miembro de la familia acompañar a la persona intoxicada al hospital, ya que puede proporcionar información relevante.	0.91	0.97	A
	General principles for emergencies related to alcohol intoxication	Principios generales para emergencias relacionadas con la intoxicación alcohólica
123	The first aider should be aware that alcohol consumption can mask pain from injuries	El asistente de primeros auxilios debe ser consciente de que el consumo de alcohol puede enmascarar el dolor de las lesiones.	0.91	0.88	A
124	The first aider should monitor the person’s airway, breathing and circulation	El asistente debe monitorear las vías respiratorias, la respiración y la circulación de la persona.	0.74	0.75	R
125	If the intoxicated person stops breathing, the first aider should be aware they need expired air resuscitation (EAR)	Si la persona intoxicada deja de respirar, el asistente debe saber que necesita hacerle respiración boca a boca.	0.74	0.66	X
126	If the intoxicated person has no pulse, the first aider should be aware that they need cardiopulmonary resuscitation (CPR)	Si la persona intoxicada no tiene pulso, el asistente debe ser consciente de que necesita realizar una resucitación cardiopulmonar (RCP).	0.87	0.88	A
127	The first aider should check for broken glass before rolling the person into the recovery position	El asistente debe verificar si hay vidrios rotos antes de colocar a la persona en la posición de recuperación.	0.83	0.72	R
128	The first aider should keep the intoxicated person warm to prevent hypothermia (being aware that although the person may feel warm their body temperature may actually be decreasing)	El asistente debe mantener caliente a la persona intoxicada para prevenir la hipotermia (teniendo en cuenta que, aunque la persona puede sentir calor, la temperatura de su cuerpo puede estar disminuyendo).	0.87	0.81	A
	What to do if the intoxicated person vomits	Qué hacer si la persona intoxicada vomita
129	If the person has vomited, the first aider should clear the person’s airway if necessary	Si la persona ha vomitado, el asistente de primeros auxilios debe despejar las vías respiratorias de la persona si es necesario.	0.78	0.75	R
130	If the person is vomiting and conscious, the first aider should keep the person sitting or put them in the recovery position	Si la persona está vomitando y consciente, el asistente debe mantener a la persona sentada o ponerla en la posición de recuperación.	0.78	0.81	R
131	If the person is continually vomiting, the first aider should call an ambulance	Si la persona vomita continuamente, el asistente debe llamar a una ambulancia.	0.78	0.88	R
132	If the person is vomiting and unconscious, the first aider should put them in the recovery position and stay with them until medical help arrives. If the person is left lying on their back they could suffocate on their vomit or their tongue could block their airway	Si la persona está vomitando e inconsciente, el asistente debe colocarla en la posición de recuperación y permanecer con ella hasta que llegue la ayuda médica. Si la persona se queda acostada sobre su espalda, podría ahogarse con su vómito o su lengua podría bloquear sus vías respiratorias.	0.91	0.88	A
	What to do if the intoxicated person falls asleep	Qué hacer si la persona intoxicada se queda dormida
133	If the intoxicated person is hard to wake, the first aider should put them in the recovery position	Si la persona intoxicada es difícil de despertar, el asistente debe ponerla en la posición de recuperación.	0.87	0.75	R
134	If the intoxicated person cannot be woken, the first aider should call an ambulance	Si la persona intoxicada no puede ser despertada, el asistente debe llamar a una ambulancia.	1	0.94	A
	What to do if the person is dangerously intoxicated	Qué hacer si la persona está peligrosamente intoxicada
135	The first aider should know what alcohol poisoning means	El asistente de primeros auxilios debe saber qué significa el envenenamiento por alcohol.	0.96	0.91	A
136	The first aider should be able to recognise the symptoms of alcohol poisoning	El asistente debe ser capaz de reconocer los síntomas del envenenamiento por alcohol.	0.96	0.88	A
137	The first aider should be aware that alcohol poisoning can lead to death	El asistente debe ser consciente de que el envenenamiento por alcohol puede llevar a la muerte.	0.96	0.97	A
138	The first aider should be aware that the amount of alcohol that causes alcohol poisoning is different for every person	El asistente debe ser consciente de que la cantidad de alcohol que causa el envenenamiento por alcohol es diferente para cada persona.	0.96	0.84	A
139	The first aider should take the intoxicated person to a hospital's emergency department if there is concern that their level of intoxication is dangerous	El asistente debe llevar a la persona intoxicada al departamento de emergencias de un hospital si existe la preocupación de que su nivel de intoxicación sea peligroso.	0.91	0.84	A
140	The first aider should not wait for all the symptoms of alcohol poisoning to be present before getting medical help	El asistente no debe esperar a que todos los síntomas del envenenamiento por alcohol estén presentes antes de obtener ayuda médica.	0.87	0.84	A
141	If alcohol poisoning is suspected, the first aider should ensure the intoxicated person is not left alone	Si se sospecha de envenenamiento por alcohol, el asistente debe asegurarse de que la persona intoxicada no se quede sola.	0.96	0.88	A
142	If alcohol poisoning is suspected, the first aider should not give the intoxicated person food as they may choke on it if they are not fully conscious	Si se sospecha de envenenamiento por alcohol, el asistente no debe darle comida a la persona intoxicada, ya que pueden ahogarse con ella si no está completamente consciente.	0.87	0.84	A
143	If alcohol poisoning is suspected, the first aider should call an ambulance immediately	Si se sospecha de envenenamiento por alcohol, el asistente debe llamar a una ambulancia de inmediato.	0.91	0.97	A
144	The first aider should call an ambulance if the intoxicated person’s breathing is irregular, shallow or slow	El asistente debe llamar a una ambulancia si la respiración de la persona intoxicada es irregular, superficial o lenta.	0.87	0.94	A
145	The first aider should call an ambulance if the intoxicated person’s pulse rate is irregular, weak or slow	El asistente debe llamar a una ambulancia si la frecuencia del pulso de la persona intoxicada es irregular, débil o lenta.	0.87	0.91	A
146	The first aider should call an ambulance if the intoxicated person’s skin is cold, clammy, pale or bluish in colour	El asistente debe llamar a una ambulancia si la piel de la persona intoxicada es fría, húmeda, pálida o azulada.	0.87	0.94	A
147	The first aider should call an ambulance if the intoxicated person falls unconscious	El asistente debe llamar a una ambulancia si la persona intoxicada cae inconsciente.	0.91	0.97	A
	Other alcohol-related emergencies	Otras emergencias relacionadas con el alcohol
148	If the intoxicated person shows signs of a possible head injury (for example, they are vomiting and talking incoherently), the first aider should seek medical help	Si la persona intoxicada muestra signos de una posible lesión en la cabeza (por ejemplo, está vomitando y hablando incoherentemente), el asistente de primeros auxilios debe buscar ayuda médica.	0.96	0.94	A
149	If the intoxicated person expresses suicidal thoughts (e.g. states they wish to kill themselves) or demonstrates suicidal behaviour (e.g. tries to walk in front of cars), the first aider should call emergency services for assistance	Si la persona intoxicada expresa pensamientos suicidas (por ejemplo, declara que desea suicidarse) o demuestra un comportamiento suicida (por ejemplo, trata de caminar delante de los autos), el asistente debe llamar a los servicios de emergencia para obtener ayuda.	0.91	0.97	A
150	The first aider should seek medical help for the intoxicated person, if drink spiking is suspected	El asistente debe buscar ayuda médica para la persona intoxicada, si se sospecha de un aumento repentino en el consumo de alcohol.	0.74	0.75	R
	Section 5: Alcohol withdrawal (7 items)	Sección 5: Abstinencia de alcohol (7 items)
151	The first aider should know what alcohol withdrawal is	El asistente de primeros auxilios debe saber qué es la abstinencia de alcohol.	1	1	A
152	The first aider should be able to recognise the symptoms of alcohol withdrawal	El asistente debe ser capaz de reconocer los síntomas de la abstinencia de alcohol.	0.96	0.97	A
153	The first aider should seek medical help if the person displays symptoms of severe alcohol withdrawal	El asistente debe buscar ayuda médica si la persona muestra síntomas de abstinencia severa de alcohol.	0.91	0.94	A
154	If the person stops drinking heavily, and becomes delirious and confused, the first aider should get medical help	Si la persona interrumpe el consumo elevado de alcohol y se vuelve delirante y confusa, el asistente debe obtener ayuda médica.	0.91	1	A
155	If the person stops drinking heavily, and begins hallucinating, the first aider should get medical help	Si la persona interrumpe el consumo elevado de alcohol y comienza a alucinar, el asistente debe obtener ayuda médica.	0.91	0.94	A
156	The first aider should seek medical help if the person has been drinking heavily for long periods and decides to stop suddenly	El asistente debe buscar ayuda médica si la persona ha estado bebiendo mucho durante largos períodos de tiempo y decide dejar de repente.	0.61	0.69	X
157	The first aider should be aware that un-medicated alcohol withdrawal may lead to seizures	El asistente debe tener en cuenta que la abstinencia de alcohol sin medicamentos puede provocar convulsiones	0.83	0.97	A
	R1 Synthesis
		Rejected	29	35	43
		Accepted	128	120	106
		To re-rate	25	27	33
		Total items			182
		Non-accepted	54	62

## Sheet: Round 2
#	English	Spanish	Lived experience	Professionals	Status (A= accepted / X= rejected)	Description
	Section 1: Problems with alcohol	Sección 1: El problema con la bebida
3	The first aider should be able to recognise the symptoms of alcohol abuse	El asistente debe poder reconocer los síntomas del abuso de alcohol.	1	1	A	Re-rated item
4	The first aider should be able to recognise the symptoms of alcohol dependence	El asistente debe ser capaz de reconocer los síntomas de la dependencia del alcohol.	1	0.88	A	Re-rated item
9	The first aider should be aware that the person is the only one who can make the decision to change their drinking behaviour	El asistente debe ser consciente de que la persona es la única que puede tomar la decisión de cambiar su comportamiento de consumo de alcohol.	1	0.64	X	Re-rated item
17	The first aider should be aware that the person may be drinking as a means of coping with problems in their life (e.g. underlying emotional distress or mental illness)	El asistente debe ser consciente de que la persona puede estar bebiendo como un medio para hacer frente a los problemas en su vida (por ejemplo, angustia subyacente u otro tipo de trastorno mental).	0.85	0.8	A	Re-rated item
1001	The first aider should be able to recognise if the person needs specialty care for their drinking problem	El asistente debe ser capaz de identificar cuándo la persona requiere una atención especializada para sus problemas con la bebida.	1	0.92	A	New item
1002	The first aider should know that the person is a human being with background, identity, ideas, feelings and fears, and they are never just an "alcoholic"	El asistente debe saber que está frente a un ser humano con historia, identidad, ideas, y sentimientos, y temores, y nunca es solamente un “alcohólico”.	1	1	A	New item
1003	The first aider should know that if the person experiences abuse and/or alcohol dependency this will not reverse through voluntary decisions	El asistente debe saber que si la persona tiene abuso y/o dependencia al alcohol esto no es reversible por decisiones voluntarias.	0.7	0.48	X	New item
1004	The first aider should avoid pressing the person to talk about the reasons why they drink	El asistente debe evitar explorar insistentemente las causas del alcoholismo	0.65	0.8	X	New item
1005	The first aider should know that he is in front of a person with a long history of bad experiences (including violence, discrimination and stigmatization)	El asistente debe saber que está frente a una persona con una larga historia de malos tratos, violencias, discriminaciones y estigmatizaciones.	0.65	0.6	X	New item
1006	The first aider should know that the person's experiences may give way to defensive mechanisms with whome they protect from others and make them less accessible or more difficult to help	El asistente debe saber que las experiencias de la persona alcohólica suelen derivar en mecanismos defensivos con los cuales se protege de otros y se vuelve más difícil para acceder a ella o para ayudarla.	0.95	0.68	X	New item
1007	The first aider should avoid being the advocate of the person's complaints to their family	El asistente debe evitar ser representante de las quejas respecto de la persona alcohólica y/o ser el delegado de la persona alcohólica frente a su entorno.	0.75	0.72	X	New item
1008	The first aider should understand that the person's social network may be key to understanding their drinking problem	El asistente debe comprender que la red social donde se encuentra inserta la persona puede ser clave para comprender su consumo de alcohol.	0.8	1	A	New item
1009	The first aider should be aware of drinking problem's variability among different populations	El asistente debe ser consciente de la variabilidad del alcoholismo en distintas poblaciones.	0.6	0.68	X	New item
1010	The first aider should know that the "alcoholic" person needs to be convinced of starting a new way of life to be able to change their drinking behaviour	El asistente debe saber que será necesario que la persona alcohólica esté convencida de desear comenzar un cambio en su forma de vida para poder cambiar.	1	0.44	X	New item
1011	The first aider should consider that a first step in helping a person with drinking problems is to help the person obtaining a medical appointment to assess their clinical status and running lab tests to know if the person has any physical problem	El asistente debe considerar que un primer paso para ayudar a una persona alcohólica puede ser lograr que consulte con un médico clínico para evaluar su estado clínico y contar con análisis de laboratorio para conocer el compromiso orgánico.	0.8	0.8	A	New item
1012	The first aider should avoid becoming a detective (e.g., assessing the person's breath, looking for alcohol inside the house, establishing if the person lies or is telling the truth about drinking)	El asistente debe evitar ponerse en el rol de un detective de la bebida (por ejemplo, valorar el aliento de la persona, buscar alcohol en la casa, ni establecer si miente o dice la verdad sobre su consumo).	0.6	0.88	X	New item
1013	The first aider should be able to detect potential support among family members or acquaintances, and incorporate them to helping the person	El asistente debe poder detectar eventuales apoyos en la familia o grupos de pertenencia, e incluirlos en el abordaje.	0.95	0.96	A	New item
1014	The first aider should know that alcoholism is a problem that can be treated even if the person may not be aware of it	El asistente debe saber que el alcoholismo es un problema que tiene tratamiento adecuado, y que las personas pueden no estar informadas al respecto.	1	0.96	A	New item
1015	The first aider should be aware that alcohol abuse is usually mixed with other dependencies (e.g., tabacco, psychotropic medication, gaming, etc.)	El asistente debe saber que la ingesta excesiva de alcohol suele estar acompañada de otras dependencias (tabaco, psicofármacos, otro tipo de sustancias, juego).	0.8	0.84	A	New item
1016	The first aider should know that the aim of treating a person with problem driking is the elaboration of new project of life without alcohol	El asistente debe saber que el objetivo del tratamiento de una persona alcohólica será la elaboración de un nuevo proyecto de vida sin alcohol.	1	0.6	X	New item
1017	The first aider should be aware that it is likely that a person with problem drinking may not want to disclose their problem during a medical appointment	El asistente debe ser consciente de que es probable que la persona alcohólica no desee hablar del problema al realizar una consulta profesional.	0.8	0.92	A	New item
1018	The first aider should know that a person with drinking problem may not be aware of their condition, hide their heavy drinking problem or tend to underestimate it	El asistente debe saber que una persona alcohólica no se da cuenta de que está enferma, oculta su condición de bebedor excesivo o tiende a subestimarla.	0.95	0.72	X	New item
1019	The first aider should have access to up-to-date information from his country on treatment guidelines for alcoholism.	El asistente debe tener acceso a información actualizada de su país sobre guías de tratamiento para el alcoholismo.	0.85	0.72	X	New item
1020	The first aider should have access to up-to-date information from his country on on what is considered low-risk consumption.	El asistente debe tener acceso a información actualizada de su país de lo que se considera consumo de bajo riesgo.	0.5	0.68	X	New item
1021	The first aider must have access to a specialist who can answer questions about how to help the person.	El asistente debe tener acceso a un especialista con quien poder resolver dudas acerca de cómo ayudar a la persona.	0.9	0.8	A	New item
1022	It is important that the first aider knows the aspects related to the rights of children and adolescents in the event that the person is a minor.	Es importante que el asistente conozca aspectos vinculados a los derechos de niños/as y adolescentes en caso de que la persona fuera menor de edad.	1	0.84	A	New item
	Section 2: Talking to the person about their drinking	Sección 2: Hablando con la persona sobre su consumo de alcohol
31	The first aider should not label the person (e.g., an 'alcoholic' or 'addict') nor associate drinking to negative characteristics (e.g., violence, delinquency) that may promote stigma	El asistente no debe etiquetar a la persona (por ejemplo, un "alcohólico" o "adicto") ni asociarla a características negativas como “violento” “delincuente” u otras que promuevan el estigma.	0.95	0.96	A	Re-rated item
38	The first aider should advise the person that alcohol may interact with other drugs (illicit or prescribed) in an unpredictable way which may lead to a medical emergency	El asistente debe informar a la persona que el alcohol puede interactuar con otras drogas (ilícitas o recetadas) de una manera impredecible y que puede llevarla a una emergencia médica.	0.9	0.88	A	Re-rated item
45	The first aider should be aware that they can consult with others who have dealt with problem drinking about effective ways to help the person	El asistente debe ser consciente de que puede consultar con otras personas que han enfrentado problemas con el consumo de alcohol respecto de maneras efectivas de ayudar a la persona.	0.95	0.76	A	Re-rated item
47.2	If the person is unwilling to change their drinking behaviour, the first aider should: not try to control them by bribing, nagging, threatening or crying	Si la persona no está dispuesta a cambiar su comportamiento de bebida, y el asistente forma parte de su círculo cercano, éste NO debe: Tratar de controlarla medio del soborno, regañando, amenazando o llorando con ella	0.9	0.88	A	Re-rated item
47.3	If the person is unwilling to change their drinking behaviour, the first aider should: not feel guilty or responsible	Si la persona no está dispuesta a cambiar su comportamiento de bebida, y el asistente forma parte de su círculo cercano, éste NO debe: Sentirse culpable o responsable	0.9	0.88	A	Re-rated item
47.4	If the person is unwilling to change their drinking behaviour, the first aider should: not cover up or make excuses for them	Si la persona no está dispuesta a cambiar su comportamiento de bebida, y el asistente forma parte de su círculo cercano, éste NO debe: Encubrir o dar excusas	0.9	0.88	A	Re-rated item
47.5	If the person is unwilling to change their drinking behaviour, the first aider should: not take on the person's responsibilities except if not doing so would cause harm (e.g. to their own or other’s lives)	Si la persona no está dispuesta a cambiar su comportamiento de bebida, y el asistente forma parte de su círculo cercano, éste NO debe: Asumir las responsabilidades de la persona, excepto si no hacerlo podría causar daño (por ejemplo, a su propia vida o la de otra persona)	0.95	0.92	A	Re-rated item
2001	The first aider should make clear to the person that he is not a health professional and his role help them obtain the necessary treatment	El asistente debe dejar claro a la persona que no es profesional de la salud, y por tanto su rol es conectarla para que obtenga el tratamiento necesario.	0.9	0.92	A	New item
2002	It is important that the first aider has an empathic and collaborative attitude, with an active listening and showing that he is understanding what the person is saying	Es importante que el asistente tenga una actitud empática y colaborativa, de escucha activa y que demuestre comprensión de lo que dice la persona.	1	1	A	New item
2003	It is important that the first aider behaves more like a peer than as an expert	Es importante que el asistente se presente como un par, más que como un experto.	0.7	0.6	X	New item
2004	The first aider should try to talk to the person when the person is sober	El asistente debería buscar hablar con la persona en un momento en el que la persona esté sobria.	0.95	0.64	X	New item
2005	The first aider should not restrict to quiet moments to help the person since it may not be possible to find those moments	El asistente no debe restringirse a momentos de tranquilidad para intentar ayudar a la persona, debido a que no siempre es posible encontrarlos.	0.6	0.64	X	New item
2006	It is important that the first aider has clear information (for example, brochures that can be delivered or internet links if the person will be able to access it without difficulty) where the causes, consequences and approaches of the disease are pointed out.	Es importante que el asistente cuente con información clara (por ejemplo, folletos que pueda entregar o links por internet si la persona podrá acceder sin dificultad) donde se destacan puntualmente las causas, consecuencia y abordajes de la enfermedad.	0.7	0.72	X	New item
2007	The assistant should know that getting sick with alcoholism takes time and often takes time to retrace this process.	El asistente debe saber que enfermarse de alcoholismo lleva tiempo y suele llevar tiempo desandar ese proceso.	0.95	0.92	A	New item
2008	The first aider must adapt what he says and how he talks to the person according to the person's stage of motivation for change.	El asistente debe adaptar qué le dice y cómo le habla en función del estadío de motivación para el cambio de la persona.	0.85	0.8	A	New item
2009	The first aider must warn the person of alert situations that they must take into account (meeeting some friends, family gatherings, etc.) and that may put them in a potential vulnerable situation.	El asistente debe advertir a la persona de situaciones de alerta que debe tener en cuenta (juntada de amigos, reuniones familiares, etc) y que lo ubiquen en una situación de vulnerabilidad.	1	0.76	A	New item
2010	The first aider should suggest that the person not go to places where there is alcohol and, perhaps after a period of sobriety, only go accompanied by someone who knows about their alcoholism.	El asistente debe sugerir a la persona que no concurra a lugares donde hay alcohol y, tal vez luego de un tiempo de sobriedad, solo concurrir acompañado por alguien que sepa de su alcoholismo.	1	0.64	X	New item
47.x	If the person is unwilling to change their drinking behaviour, and the first aider is close to the person, the first aider should: not limit to the help he can provide and try to find another person that can help the person	Si la persona no está dispuesta a cambiar su comportamiento de bebida, y el asistente forma parte de su círculo cercano, éste NO debe: Limitar la ayuda a la que le pueda dar sino más bien tratar de buscar otro asistente que pueda ayudar a su familiar o allegado.	0.85	0.84	A	New item
47.x	If the person is unwilling to change their drinking behaviour, and the first aider is close to the person, the first aider should: not refrain from trying to help the person another day	Si la persona no está dispuesta a cambiar su comportamiento de bebida, y el asistente forma parte de su círculo cercano, éste NO debe: Desistir de intentar ayudarla en los días subsiguientes.	0.5	0.48	X	New item
	Section 3: Professional help	Sección 3: Ayuda profesional
52	The first aider should be aware that it is ultimately the person’s decision to get professional help	El asistente debe ser consciente de que, en última instancia, es decisión de la persona obtener ayuda profesional.	0.8	0.76	A	Re-rated item
58.3	If the person is unwilling to get professional help, the first aider should: - Set boundaries around what behaviour they are willing and not willing to accept from the person	Si la persona no está dispuesta a obtener ayuda profesional, el asistente de primeros auxilios debe: Establecer límites en torno a qué comportamientos está dispuesto o no a aceptar de la persona	1	0.76	A	Re-rated item
65	The first aider should tell the person that changing drinking patterns is difficult, but they should not give up trying	El asistente debe decirle a la persona que cambiar los patrones de bebida es difícil, pero no debe dejar de intentarlo.	0.95	0.8	A	Re-rated item
69.7	If the person wants some advice on low-risk drinking, the first aider should advise the person to spend their time in activities that don’t involve drinking	(Parte 2) Si la persona desea algún consejo sobre el consumo saludable de alcohol, el asistente debe: Recomendar a la persona que dedique su tiempo a actividades que no impliquen beber	0.7	0.68	X	Re-rated item
72	The first aider should advise the person to identify situations where they are most likely to drink and to avoid them if practical	El asistente debe aconsejar a la persona que identifique las situaciones en las que es más probable que beban y evitarlas de ser posible.	1	0.84	A	Re-rated item
74	The first aider should encourage the person to reach out to friends and family who support their efforts to change their drinking behaviours	El asistente debe alentar a la persona a comunicarse con amigos y familiares que apoyen sus esfuerzos para cambiar sus conductas con la bebida.	0.9	0.92	A	Re-rated item
75	The first aider should warn the person that not all family and friends will be supportive of their efforts to change their drinking behaviour	El asistente debe advertir a la persona que no todos los familiares y amigos apoyarán sus esfuerzos para cambiar su comportamiento con respecto al consumo de alcohol.	0.95	0.84	A	Re-rated item
77	The first aider should be aware that there is often social pressure to get drunk when drinking	El asistente de primeros auxilios debe ser consciente de que a menudo hay presión social para emborracharse cuando se bebe.	0.85	0.92	A	Re-rated item
79	The first aider should tell the person that they have the right to refuse alcohol when under pressure to drink	El asistente debe decirle a la persona que tiene derecho a rechazar el alcohol cuando se sienta presionada para beber.	0.95	0.84	A	Re-rated item
81	The first aider should suggest different ways the person can say no when pressured to drink such as “I don’t feel like it”, "I don't feel well" or "I am taking medication”.	El asistente debe sugerir diferentes maneras en que la persona puede decir que “no” cuando se la presiona para beber, como "No tengo ganas", "No me siento bien" o "Estoy tomando medicamentos".	0.9	0.72	X	Re-rated item
82	The first aider should encourage the person to practice different ways of saying ‘no’ to social pressure to drink	El asistente debe alentar a la persona a practicar diferentes formas de decir "no" a la presión social para beber.	1	0.84	A	Re-rated item
83	The first aider should suggest to the person that the people who care about them will accept their decision not to drink	El asistente debe sugerir a la persona que las personas que se preocupan por ella aceptarán su decisión de no beber.	0.95	0.72	X	Re-rated item
3001.	The first aider should know that the following warning signs indicate that the person needs professional help: The person has tried to reduce or stop consuming alcohol, but has not been able to do so	El asistente debe saber que las siguientes señales de advertencia indican que la persona necesita ayuda profesional: La persona ha intentado disminuir o dejar de consumir, pero no lo ha logrado	1	1	A	New item
3001.	The first aider should know that the following warning signs indicate that the person needs professional help: The person cannot stop their alcohol consumption once they start drinking	El asistente debe saber que las siguientes señales de advertencia indican que la persona necesita ayuda profesional: La persona no puede detener su consumo de alcohol una vez que comienza a beber	1	0.96	A	New item
3001.	The first aider should know that the following warning signs indicate that the person needs professional help: The person have several physical problems after they have not drunk	El asistente debe saber que las siguientes señales de advertencia indican que la persona necesita ayuda profesional: La persona experimenta diversos síntomas adversos físicos cuando no ha bebido	1	1	A	New item
3001.	The first aider should know that the following warning signs indicate that the person needs professional help: The person becomes verbally or physically violent against their cohabitants	El asistente debe saber que las siguientes señales de advertencia indican que la persona necesita ayuda profesional: La persona que toma ejerce violencia verbal o física contra sus convivientes	0.9	0.92	A	New item
3001.	The first aider should know that the following warning signs indicate that the person needs professional help: Alcohol has already brought them legal problem	El asistente debe saber que las siguientes señales de advertencia indican que la persona necesita ayuda profesional: Si el alcohol le trajo problemas legales	0.95	0.84	A	New item
3001.	The first aider should know that the following warning signs indicate that the person needs professional help: The person drink inmediately after they wake up	El asistente debe saber que las siguientes señales de advertencia indican que la persona necesita ayuda profesional: Si toma ni bien se levanta de dormir	1	0.84	A	New item
3002	If the person has agreed to carry out a professional consultation, the first aider must verify that it has taken place and be interested in what happened.	Si la persona se ha comprometido a realizar una consulta profesional el asistente debe verificar que la misma ha tenido lugar e interesarse por lo ocurrido.	0.95	0.92	A	New item
3003	If the person started a treatment, to the extent of their possibilities, the first aider should reinforce the idea of the continuity of the consultations and the fulfillment of the indicated treatments.	Si la persona inició un tratamiento, en la medida de sus posibilidades, el asistente debe reforzar la idea de la continuidad de las consultas y el cumplimiento de los tratamientos indicados.	1	0.96	A	New item
3004	The first aider should know that the existence of ambivalence towards professional help is common both in the alcoholic person and in their groups of belonging.	El asistente debe saber que es habitual la existencia de ambivalencia hacia la ayuda profesional tanto en la persona alcohólica como en sus grupos de pertenencia.	1	0.96	A	New item
3005	The first aider should know that the ambivalence towards professional help stems from the person’s fear to change	El asistente debe saber que la ambivalencia ante la ayuda profesional está fundada en el miedo al cambio.	0.9	0.48	X	New item
3006	The first aider should know that changes can be transitory and, when they return to the previous habits, this can be a source of frustration for both the person and their group of belonging.	El asistente debe saber que los cambios pueden ser transitorios y, cuando se vuelve a los hábitos anteriores, esto puede ser fuente de frustración tanto para la persona como para su grupo de pertenencia.	1	0.92	A	New item
3007	The first aider should know that the treatment an alcoholic person involves completely stopping drinking since their drinking causes damages at a personal, familial and social level	El asistente debe saber que el tratamiento para una persona alcohólica consiste en una renuncia total a la ingesta de la sustancia que daña individual, familiar y socialmente.	1	0.4	X	New item
3008	The first aider must know that the complete stop of alcohol drinking evolves during treatment in the recovery of valuable lost objects and experiences (family, partner, children, friends, work, respect, social recognition, etc.).	El asistente debe saber que la renuncia total a la ingesta se va transformando en el transcurso del tratamiento en la recuperación de valiosos objetos y vivencias (familia, pareja, hijos, amigos, trabajo, respeto, reconocimiento social, etc.).	0.95	0.64	X	New item
3009	The first aider should know that he may not be able to understand what the recovery of lost aspects means for the person in treatment, because it can only be fully understood by those who have experienced this situation.	El asistente debe saber que tal vez no pueda entender lo que significa para la persona en tratamiento la recuperación de aspectos perdidos, porque solo puede ser cabalmente comprendido por quienes lo vivencian.	0.8	0.48	X	New item
3010	The first aider can accompany the person in treatment to an event that has a moderate risk of alcohol consumption in order to support them.	El asistente puede acompañar a la persona que está en tratamiento a algún evento que tenga un moderado riesgo de consumo de alcohol a fin de apoyarla.	0.7	0.48	X	New item
3011.	If the person is not willing to obtain professional help, the first aider should: Use other legal, social or health resources (for example, in breastfeeding mothers, pregnant women, or adolescents without family) to take care of the situation	Si la persona no está dispuesta a obtener ayuda profesional, el asistente de primeros auxilios debe: Recurrir a otros recursos legales, sociales o de salud (por ejemplo, en madres que amamantan, embarazadas, o adolescentes sin familia) que se haga cargo de la situación.	0.6	0.48	X	New item
3012	The first aider must know that there are barriers in access to health services for people with alcoholism and that the person may face situations of rejection or ignorance about how to treat them.	El asistente debe saber que existen barreras en el acceso a servicios de salud para personas con alcoholismo y que la persona puede enfrentarse a situaciones de rechazo o de desconocimiento acerca de cómo atenderlas.	0.95	0.88	A	New item
3013	The first aider should be aware that the person may increase their alcohol consumption as a first reaction at the beginning of a treatment.	El asistente debe ser consciente de que es posible que la persona aumente su consumo de alcohol como primera reacción al inicio de un tratamiento.	0.8	0.52	X	New item
	Section 4: The intoxicated person	Sección 4: La persona intoxicada
89	The first aider should be aware that drinking black coffee, sleeping, walking and cold showers will not reverse the effects of intoxication	El asistente debe ser consciente de que beber café negro, dormir, caminar y duchas frías no revertirá los efectos de la intoxicación.	0.8	0.84	A	Re-rated item
98	The first aider should monitor the intoxicated person and their environment to prevent tripping or falling	El asistente debe estar atento a la persona intoxicada y su entorno para evitar tropezones o caídas.	0.65	0.76	X	Re-rated item
106	The first aider should prevent the intoxicated person from driving a vehicle or riding a bike, but only if it is safe to do so	El asistente debe hacer todo lo posible por evitar que la persona intoxicada conduzca un vehículo o monte en bicicleta.	1	0.92	A	Re-rated item
124	The first aider should monitor the person’s airway, breathing and circulation	El asistente debe monitorear las vías respiratorias, la respiración y la circulación de la persona.	0.8	0.72	X	Re-rated item
127	The first aider should check for broken glass before rolling the person into the recovery position	El asistente debe verificar si hay vidrios rotos antes de colocar a la persona en la posición de recuperación.	0.9	0.68	X	Re-rated item
129	If the person has vomited, the first aider should clear the person’s airway if necessary	Si la persona ha vomitado, el asistente de primeros auxilios debe despejar las vías respiratorias de la persona si es necesario.	1	0.84	A	Re-rated item
130	If the person is vomiting and conscious, the first aider should keep the person sitting or put them in the recovery position	Si la persona está vomitando y consciente, el asistente debe mantener a la persona sentada o ponerla en la posición de recuperación.	0.9	0.8	A	Re-rated item
131	If the person is continually vomiting, the first aider should call an ambulance	Si la persona vomita continuamente, el asistente debe llamar a una ambulancia.	0.95	0.88	A	Re-rated item
133	If the intoxicated person is hard to wake, the first aider should put them in the recovery position	Si la persona intoxicada es difícil de despertar, el asistente debe ponerla en la posición de recuperación.	0.85	0.8	A	Re-rated item
150	The first aider should seek medical help for the intoxicated person, if drink spiking is suspected	El asistente debe buscar ayuda médica para la persona intoxicada, si se sospecha de un aumento repentino en el consumo de alcohol.	0.85	0.76	A	Re-rated item
4001	The first aider should know under which circumstances he should not act alone	El asistente debe conocer en qué situaciones de intoxicación de la persona éste no debe actuar solo.	1	0.92	A	New item
4002	The first aider must know the telephone numbers or how to access the emergency network for the management or referral of an intoxicated person in their area.	El asistente debe conocer los teléfonos o forma de acceder a la red de urgencia para la gestión o derivación de una persona intoxicada en su zona.	1	0.96	A	New item
4003	The first aider should be aware that the person who is intoxicated, because of their condition, may not be in a position to provide (and may omit) important information.	El asistente debe ser consciente de que la persona intoxicada por su mismo estado puede no estar en condiciones de brindar (y puede omitir) información importante.	1	0.92	A	New item
4004	The first aider should try to ask the intoxicated person about other substances that they have ingested, and about possible preventions that the health care team should take (such as allergies to any medications and other adverse reactions).	El asistente debe intentar interrogar a la persona intoxicada sobre otras sustancias que haya ingerido, y sobre las posibles prevenciones que debería tomar el equipo de atención médica (tales como alergia a algún medicamento y otras reacciones adversas).	1	0.76	A	New item
4005	It is essential that the first aider has training in medical first aid to perform urgent maneuvers with an intoxicated person.	Es imprescindible que el asistente cuente con formación en primeros auxilios médicos para realizar maniobras urgentes con una persona intoxicada.	0.9	0.68	X	New item
4006	The first aider should be aware that they may have to repeat things several times because the intoxicated person may not hear or understand well given their condition.	El asistente debe saber que es probable que deba repetir las cosas varias veces porque la persona intoxicada puede no escuchar o no entender bien dado su estado.	1	0.72	X	New item
4007	The first aider should know that a third of women, African-American and Asian people have an enzyme deficiency in the metabolism of alcohol and become intoxicated (so with a small amount of alcohol they become intoxicated as if they had drunk a large amount).	El asistente debe saber que un tercio de las mujeres, personas afroamericanas y asiáticas tienen una deficiencia enzimática en el metabolismo del alcohol y hacen embriaguez patológica (por lo que con poca cantidad de alcohol se intoxican como si hubieran bebido una gran cantidad).	0.35	0.44	X	New item
4008	The first aider should know that alcohol intoxication is a very dynamic and changeable process that can lead to a rapidly deteriorating condition.	El asistente debe saber que la intoxicación alcohólica es un proceso muy dinámico y cambiante que puede llevar a que el cuadro empeore rápidamente.	0.9	0.84	A	New item
	Section 5: Alcohol withdrawal	Sección 5: Abstinencia de alcohol
5001	The first aider should know that alcohol withdrawal with delirium tremens can only be treated at a medical facility	El asistente debe saber que la abstinencia alcohólica con síntomas tipo delirium tremens debe ser tratada exclusivamente en un centro asistencial de salud.	0.95	0.96	A	New item
	R2 Synthesis
					59	Accepted
					35	Rejected

## Sheet: Total evaluated items
#	English	Spanish	Lived experience	Professionals	Status (A= accepted / X= rejected)	Description
	Section 1: Problems with alcohol (42 items)	Sección 1: El problema con la bebida (42 items)
1	The first aider should be able to recognise problem drinking	El asistente de primeros auxilios debe ser capaz de reconocer el consumo problemático de alcohol.	0.91	0.91	A	R1
2	The first aider should be able to recognise the signs of high-risk drinking, which elevates the risk of adverse health related consequences in case the habit continues	El asistente debe ser capaz de reconocer los signos de consumo de riesgo, el cual aumenta el riesgo de consecuencias adversas para la salud si el hábito del consumo persiste.	0.87	0.97	A	R1
3	The first aider should be able to recognise the symptoms of alcohol abuse	El asistente debe poder reconocer los síntomas del abuso de alcohol.	1	1	A	re-rated
4	The first aider should be able to recognise the symptoms of alcohol dependence	El asistente debe ser capaz de reconocer los síntomas de la dependencia del alcohol.	0.95	0.88	A	re-rated
5	The first aider should have general knowledge of some of the reasons why people drink alcohol to excess	El asistente de primeros auxilios debe tener conocimiento general de algunas de las razones por las cuales las personas toman alcohol en exceso.	0.57	0.81	X	R1
6	The first aider should be aware that the person might not recognise that they have a drinking problem	El asistente debe ser consciente de que la persona puede no reconocer que tiene un problema con el alcohol.	1	0.97	A	R1
7	The first aider should be aware that the person may deny they have a drinking problem	El asistente debe ser consciente de que la persona puede negar que tiene un problema con el alcohol.	1	0.94	A	R1
8	The first aider should be aware that forcing the person to admit they have a drinking problem may cause conflict	El asistente debe ser consciente de que obligar a la persona a admitir que tiene un problema con el alcohol puede causar conflicto.	1	0.97	A	R1
9	The first aider should be aware that the person is the only one who can make the decision to change their drinking behaviour	El asistente debe ser consciente de que la persona es la única que puede tomar la decisión de cambiar su comportamiento de consumo de alcohol.	1	0.64	X	re-rated
10	The first aider should be aware that a person’s willpower and self-resolve is not always enough to help them stop problem drinking	El asistente debe ser consciente de que la fuerza de voluntad y la capacidad de resolución de una persona no siempre son suficientes para ayudarla a detener el consumo problemático del alcohol.	1	1	A	R1
11	The first aider should be aware that it is not easy to change drinking habits	El asistente debe ser consciente de que no es fácil cambiar los hábitos de consumo.	1	0.97	A	R1
12	The first aider should be aware that giving advice alone may not help the person change their drinking behaviour	El asistente debe ser consciente de que dar consejos por sí solo puede no ayudar a la persona a cambiar su comportamiento de consumo de alcohol.	0.96	0.91	A	R1
13	The first aider should be aware that detoxification is only part of the recovery process and that many lifestyle changes are required to change drinking behaviours	El asistente debe ser consciente de que la desintoxicación es tan solo una parte del proceso de recuperación y que se requieren muchos cambios en el estilo de vida para cambiar los comportamientos de consumo de alcohol.	0.96	0.88	A	R1
14	The first aider should be aware that the person may relapse once or several times before changing their drinking patterns	El asistente debe ser consciente de que la persona puede recaer una o varias veces antes de cambiar sus patrones de consumo.	1	0.91	A	R1
15	The first aider should be aware that it is possible for the person to change their drinking habits (on their own).	El asistente debe ser consciente de que es posible que la persona cambie sus hábitos de consumo por sí misma.	0.43	0.56	X	R1
16	The first aider should be aware that it is possible for them to assist the person change their problem drinking	El asistente debe ser consciente de que es posible ayudar a la persona a cambiar su problema con la bebida.	0.96	0.91	A	R1
17	The first aider should be aware that the person may be drinking as a means of coping with problems in their life (e.g. underlying emotional distress or mental illness)	El asistente debe ser consciente de que la persona puede estar bebiendo como un medio para hacer frente a los problemas en su vida (por ejemplo, angustia subyacente u otro tipo de trastorno mental).	0.85	0.8	A	re-rated
18	The first aider should be aware that problem drinking may be related to an untreated mental illness	El asistente debe ser consciente de que el problema con el alcohol puede estar relacionado con una enfermedad mental no tratada.	0.43	0.75	X	R1
19	The first aider should be aware that mental health problems can be caused or exacerbated by drinking alcohol	El asistente debe ser consciente de que los problemas de salud mental pueden ser causados o exacerbados por el consumo de alcohol.	0.83	0.88	A	R1
20	The first aider should be aware that to stop problem drinking, the person’s underlying emotional distress or mental health problems will usually need to be addressed	El asistente debe ser consciente de que, para evitar el problema con el alcohol, generalmente será necesario abordar la angustia emocional subyacente o los problemas de salud mental de la persona.	0.83	0.69	X	R1
1001	The first aider should be able to recognise if the person needs specialty care for their drinking problem	El asistente debe ser capaz de identificar cuándo la persona requiere una atención especializada para sus problemas con la bebida.	1	0.92	A	New item for R2
1002	The first aider should know that the person is a human being with background, identity, ideas, feelings and fears, and they are never just an "alcoholic"	El asistente debe saber que está frente a un ser humano con historia, identidad, ideas, y sentimientos, y temores, y nunca es solamente un “alcohólico”.	1	1	A	New item for R2
1003	The first aider should know that if the person experiences abuse and/or alcohol dependency this will not reverse through voluntary decisions	El asistente debe saber que si la persona tiene abuso y/o dependencia al alcohol esto no es reversible por decisiones voluntarias.	0.7	0.48	X	New item for R2
1004	The first aider should avoid pressing the person to talk about the reasons why they drink	El asistente debe evitar explorar insistentemente las causas del alcoholismo	0.65	0.8	X	New item for R2
1005	The first aider should know that he is in front of a person with a long history of bad experiences (including violence, discrimination and stigmatization)	El asistente debe saber que está frente a una persona con una larga historia de malos tratos, violencias, discriminaciones y estigmatizaciones.	0.65	0.6	X	New item for R2
1006	The first aider should know that the person's experiences may give way to defensive mechanisms with whome they protect from others and make them less accessible or more difficult to help	El asistente debe saber que las experiencias de la persona alcohólica suelen derivar en mecanismos defensivos con los cuales se protege de otros y se vuelve más difícil para acceder a ella o para ayudarla.	0.95	0.68	X	New item for R2
1007	The first aider should avoid being the advocate of the person's complaints to their family	El asistente debe evitar ser representante de las quejas respecto de la persona alcohólica y/o ser el delegado de la persona alcohólica frente a su entorno.	0.75	0.72	X	New item for R2
1008	The first aider should understand that the person's social network may be key to understanding their drinking problem	El asistente debe comprender que la red social donde se encuentra inserta la persona puede ser clave para comprender su consumo de alcohol.	0.8	1	A	New item for R2
1009	The first aider should be aware of drinking problem's variability among different populations	El asistente debe ser consciente de la variabilidad del alcoholismo en distintas poblaciones.	0.6	0.68	X	New item for R2
1010	The first aider should know that the "alcoholic" person needs to be convinced of starting a new way of life to be able to change their drinking behaviour	El asistente debe saber que será necesario que la persona alcohólica esté convencida de desear comenzar un cambio en su forma de vida para poder cambiar.	1	0.44	X	New item for R2
1011	The first aider should consider that a first step in helping a person with drinking problems is to help the person obtaining a medical appointment to assess their clinical status and running lab tests to know if the person has any physical problem	El asistente debe considerar que un primer paso para ayudar a una persona alcohólica puede ser lograr que consulte con un médico clínico para evaluar su estado clínico y contar con análisis de laboratorio para conocer el compromiso orgánico.	0.8	0.8	A	New item for R2
1012	The first aider should avoid becoming a detective (e.g., assessing the person's breath, looking for alcohol inside the house, establishing if the person lies or is telling the truth about drinking)	El asistente debe evitar ponerse en el rol de un detective de la bebida (por ejemplo, valorar el aliento de la persona, buscar alcohol en la casa, ni establecer si miente o dice la verdad sobre su consumo).	0.6	0.88	X	New item for R2
1013	The first aider should be able to detect potential support among family members or acquaintances, and incorporate them to helping the person	El asistente debe poder detectar eventuales apoyos en la familia o grupos de pertenencia, e incluirlos en el abordaje.	0.95	0.96	A	New item for R2
1014	The first aider should know that alcoholism is a problem that can be treated even if the person may not be aware of it	El asistente debe saber que el alcoholismo es un problema que tiene tratamiento adecuado, y que las personas pueden no estar informadas al respecto.	1	0.96	A	New item for R2
1015	The first aider should be aware that alcohol abuse is usually mixed with other dependencies (e.g., tabacco, psychotropic medication, gaming, etc.)	El asistente debe saber que la ingesta excesiva de alcohol suele estar acompañada de otras dependencias (tabaco, psicofármacos, otro tipo de sustancias, juego).	0.8	0.84	A	New item for R2
1016	The first aider should know that the aim of treating a person with problem driking is the elaboration of new project of life without alcohol	El asistente debe saber que el objetivo del tratamiento de una persona alcohólica será la elaboración de un nuevo proyecto de vida sin alcohol.	0.95	0.6	X	New item for R2
1017	The first aider should be aware that it is likely that a person with problem drinking may not want to disclose their problem during a medical appointment	El asistente debe ser consciente de que es probable que la persona alcohólica no desee hablar del problema al realizar una consulta profesional.	0.9	0.92	A	New item for R2
1018	The first aider should know that a person with drinking problem may not be aware of their condition, hide their heavy drinking problem or tend to underestimate it	El asistente debe saber que una persona alcohólica no se da cuenta de que está enferma, oculta su condición de bebedor excesivo o tiende a subestimarla.	0.95	0.72	X	New item for R2
1019	The first aider should have access to up-to-date information from his country on treatment guidelines for alcoholism.	El asistente debe tener acceso a información actualizada de su país sobre guías de tratamiento para el alcoholismo.	0.85	0.72	X	New item for R2
1020	The first aider should have access to up-to-date information from his country on on what is considered low-risk consumption.	El asistente debe tener acceso a información actualizada de su país de lo que se considera consumo de bajo riesgo.	0.5	0.68	X	New item for R2
1021	The first aider must have access to a specialist who can answer questions about how to help the person.	El asistente debe tener acceso a un especialista con quien poder resolver dudas acerca de cómo ayudar a la persona.	0.9	0.8	A	New item for R2
1022	It is important that the first aider knows the aspects related to the rights of children and adolescents in the event that the person is a minor.	Es importante que el asistente conozca aspectos vinculados a los derechos de niños/as y adolescentes en caso de que la persona fuera menor de edad.	1	0.84	A	New item for R2
	Section 2: Talking to the person about their drinking (51 items)	Sección 2: Hablando con la persona sobre su consumo de alcohol (51 items)
21	The first aider should talk with the person in a quiet, private environment	El asistente de primeros auxilios debe hablar con la persona en un ambiente tranquilo y privado.	0.83	0.94	A	R1
22	The first aider should talk to the person at a time when there will be no interruptions	El asistente debe hablar con la persona en un momento en que no habrá interrupciones.	0.83	0.69	X	R1
23	The first aider should be aware that the person may not recall events that occurred whilst they were intoxicated (i.e. they may have blacked out).	El asistente debe ser consciente de que la persona puede no recordar los eventos que ocurrieron mientras estaba intoxicada (es decir, que podría haberse desmayado).	0.96	0.81	A	R1
24	The first aider should talk to the person when both are in a calm frame of mind	El asistente debe hablar con la persona cuando ambos están en un estado de ánimo tranquilo.	0.7	0.66	X	R1
25	The first aider should interact with the person in a supportive way	El asistente debe interactuar con la persona de una manera contenedora.	0.83	0.94	A	R1
26	The first aider should try to listen to the person non-judgmentally	El asistente debe tratar de escuchar a la persona sin juzgarla.	1	1	A	R1
27	The first aider should not talk in a confrontational way	El asistente no debe hablar de una manera confrontativa.	0.91	0.94	A	R1
28	The first aider should not use a threatening approach	El asistente no debe usar un enfoque amenazador.	1	0.97	A	R1
29	The first aider should not lecture the person	El asistente no debe adoptar una actitud como si le fuese a dar una clase a la persona.	0.96	0.97	A	R1
30	The first aider should avoid expressing moral judgments about the person’s drinking	El asistente debe evitar expresar juicios morales sobre el consumo de alcohol de la persona.	1	0.94	A	R1
31	The first aider should not label the person (e.g., an 'alcoholic' or 'addict') nor associate drinking to negative characteristics (e.g., violence, delinquency) that may promote stigma	El asistente no debe etiquetar a la persona (por ejemplo, un "alcohólico" o "adicto") ni asociarla a características negativas como “violento” “delincuente” u otras que promuevan el estigma.	0.95	0.96	A	re-rated
32	The first aider should use ‘I’ statements, for example, "I am concerned about how much you’ve been drinking lately".	El asistente debe involucrarse y usar las declaraciones que empiezan con "me", por ejemplo, "Me preocupa cuánto has estado bebiendo últimamente".	0.35	0.41	X	R1
33	The first aider should identify and discuss the person’s behaviour rather than criticise their character, for example, “Your drinking seems to be getting in the way of your friendships” rather than “You're a pathetic drunk”.	El asistente debe identificar y discutir el comportamiento de la persona en lugar de criticarla por ejemplo, podría decirle "Parece que tu forma de beber te está trayendo problemas con tus amistades", en lugar de decirle "Lo que haces está mal").	0.91	0.94	A	R1
34	The first aider should not accuse the person of being an alcoholic	El asistente no debe acusar a la persona de ser un alcohólico.	0.83	0.94	A	R1
35	The first aider should consider the person’s readiness to talk about their drinking problem by asking about areas of their life that it may be affecting, for example, their mood, work performance and relationships	El asistente debe considerar la disposición de la persona para hablar sobre su problema con la bebida al preguntar sobre las áreas de su vida que podrían estar afectando, por ejemplo, su estado de ánimo, el desempeño laboral y las relaciones con otros.	0.87	0.94	A	R1
36	The first aider should talk to the person about their drinking openly and honestly	El asistente debe hablar con la persona acerca de su consumo de alcohol de manera abierta y honesta.	1	0.84	A	R1
37	The first aider should try to understand the person’s own perception of their drinking	El asistente debe tratar de entender la percepción que la persona tiene de su consumo de alcohol.	0.96	0.91	A	R1
38	The first aider should advise the person that alcohol may interact with other drugs (illicit or prescribed) in an unpredictable way which may lead to a medical emergency	El asistente debe informar a la persona que el alcohol puede interactuar con otras drogas (ilícitas o recetadas) de una manera impredecible y que puede llevarla a una emergencia médica.	0.9	0.88	A	re-rated
39	The first aider should encourage the person to find some information on how to reduce the harms associated with their problem drinking	El asistente debe alentar a la persona a encontrar información sobre cómo reducir los daños asociados con su problema con el alcohol.	0.74	0.68	X	R1
40	The first aider should tell the person what they are willing and able to do to help. This may range from simply being a good listener to organising professional help	El asistente debe decirle a la persona lo que está dispuesto y es capaz de hacer para ayudarla. Esto puede ir desde simplemente ser alguien que la escuche hasta organizar la obtención de ayuda profesional.	0.91	0.91	A	R1
41	The first aider should not expect a change in the person’s thinking or behaviour right away; this conversation might be the first time the person has thought about their drinking as a problem	El asistente no debe esperar un cambio en el pensamiento o el comportamiento de la persona de inmediato; esta conversación puede ser la primera vez que la persona piensa que su consumo de alcohol es un problema.	1	1	A	R1
42	The first aider should ask the person about their drinking behaviour, e.g. about how much alcohol the person tends to drink	El asistente debe preguntarle a la persona sobre su comportamiento con respecto a la bebida, por ejemplo acerca de cuánto alcohol la persona acostumbra o puede llegar a beber.	0.57	0.56	X	R1
43	The first aider should ask the person if they believe their drinking is a problem	El asistente debe preguntar a la persona si cree que su consumo de alcohol es un problema.	0.83	0.81	A	R1
44	The first aider should be aware that they can speak with a health professional to determine how best to approach the person about their concerns	El asistente de primeros auxilios debe ser consciente de que puede hablar con un profesional de la salud para determinar la mejor manera de acercarse a la persona para encarar aquello que lo hubiera preocupado acerca de ella.	1	0.94	A	R1
45	The first aider should be aware that they can consult with others who have dealt with problem drinking about effective ways to help the person	El asistente debe ser consciente de que puede consultar con otras personas que han enfrentado problemas con el consumo de alcohol respecto de maneras efectivas de ayudar a la persona.	0.95	0.76	A	re-rated
46	The first aider should discuss with the person the link between their drinking behaviour and the negative consequences	El asistente debe discutir con la persona el vínculo entre su comportamiento con la bebida y sus consecuencias negativas.	0.52	0.66	X	R1
47.1	If the person is unwilling to change their drinking behaviour, the first aider should: not join in drinking with them	Si la persona no está dispuesta a cambiar su comportamiento de bebida, y el asistente forma parte de su círculo cercano, éste NO debe: - tomar junto con ella	0.91	0.88	A	R1
47.2	If the person is unwilling to change their drinking behaviour, the first aider should: not try to control them by bribing, nagging, threatening or crying	Si la persona no está dispuesta a cambiar su comportamiento de bebida, y el asistente forma parte de su círculo cercano, éste NO debe: Tratar de controlarla medio del soborno, regañando, amenazando o llorando con ella	0.9	0.88	A	re-rated
47.3	If the person is unwilling to change their drinking behaviour, the first aider should: not feel guilty or responsible	Si la persona no está dispuesta a cambiar su comportamiento de bebida, y el asistente forma parte de su círculo cercano, éste NO debe: Sentirse culpable o responsable	0.9	0.88	A	re-rated
47.4	If the person is unwilling to change their drinking behaviour, the first aider should: not cover up or make excuses for them	Si la persona no está dispuesta a cambiar su comportamiento de bebida, y el asistente forma parte de su círculo cercano, éste NO debe: Encubrir o dar excusas	0.9	0.88	A	re-rated
47.5	If the person is unwilling to change their drinking behaviour, the first aider should: not take on the person's responsibilities except if not doing so would cause harm (e.g. to their own or other’s lives)	Si la persona no está dispuesta a cambiar su comportamiento de bebida, y el asistente forma parte de su círculo cercano, éste NO debe: Asumir las responsabilidades de la persona, excepto si no hacerlo podría causar daño (por ejemplo, a su propia vida o la de otra persona)	0.95	0.92	A	re-rated
47.x	If the person is unwilling to change their drinking behaviour, and the first aider is close to the person, the first aider should: not limit to the help he can provide and try to find another person that can help the person	Si la persona no está dispuesta a cambiar su comportamiento de bebida, y el asistente forma parte de su círculo cercano, éste NO debe: Limitar la ayuda a la que le pueda dar sino más bien tratar de buscar otro asistente que pueda ayudar a su familiar o allegado.	0.85	0.84	A	New item for R2
47.x	If the person is unwilling to change their drinking behaviour, and the first aider is close to the person, the first aider should: not refrain from trying to help the person another day	Si la persona no está dispuesta a cambiar su comportamiento de bebida, y el asistente forma parte de su círculo cercano, éste NO debe: Desistir de intentar ayudarla en los días subsiguientes.	0.5	0.48	X	New item for R2
2001	The first aider should make clear to the person that he is not a health professional and his role help them obtain the necessary treatment	El asistente debe dejar claro a la persona que no es profesional de la salud, y por tanto su rol es conectarla para que obtenga el tratamiento necesario.	0.9	0.92	A	New item for R2
2002	It is important that the first aider has an empathic and collaborative attitude, with an active listening and showing that he is understanding what the person is saying	Es importante que el asistente tenga una actitud empática y colaborativa, de escucha activa y que demuestre comprensión de lo que dice la persona.	1	1	A	New item for R2
2003	It is important that the first aider behaves more like a peer than as an expert	Es importante que el asistente se presente como un par, más que como un experto.	0.7	0.6	X	New item for R2
2004	The first aider should try to talk to the person when the person is sober	El asistente debería buscar hablar con la persona en un momento en el que la persona esté sobria.	0.95	0.64	X	New item for R2
2005	The first aider should not restrict to quiet moments to help the person since it may not be possible to find those moments	El asistente no debe restringirse a momentos de tranquilidad para intentar ayudar a la persona, debido a que no siempre es posible encontrarlos.	0.6	0.64	X	New item for R2
2006	It is important that the first aider has clear information (for example, brochures that can be delivered or internet links if the person will be able to access it without difficulty) where the causes, consequences and approaches of the disease are pointed out.	Es importante que el asistente cuente con información clara (por ejemplo, folletos que pueda entregar o links por internet si la persona podrá acceder sin dificultad) donde se destacan puntualmente las causas, consecuencia y abordajes de la enfermedad.	0.7	0.72	X	New item for R2
2007	The assistant should know that getting sick with alcoholism takes time and often takes time to retrace this process.	El asistente debe saber que enfermarse de alcoholismo lleva tiempo y suele llevar tiempo desandar ese proceso.	0.95	0.92	A	New item for R2
2008	The first aider must adapt what he says and how he talks to the person according to the person's stage of motivation for change.	El asistente debe adaptar qué le dice y cómo le habla en función del estadío de motivación para el cambio de la persona.	0.85	0.8	A	New item for R2
2009	The first aider must warn the person of alert situations that they must take into account (meeeting some friends, family gatherings, etc.) and that may put them in a potential vulnerable situation.	El asistente debe advertir a la persona de situaciones de alerta que debe tener en cuenta (juntada de amigos, reuniones familiares, etc) y que lo ubiquen en una situación de vulnerabilidad.	1	0.76	A	New item for R2
2010	The first aider should suggest that the person not go to places where there is alcohol and, perhaps after a period of sobriety, only go accompanied by someone who knows about their alcoholism.	El asistente debe sugerir a la persona que no concurra a lugares donde hay alcohol y, tal vez luego de un tiempo de sobriedad, solo concurrir acompañado por alguien que sepa de su alcoholismo.	1	0.64	X	New item for R2
48	The first aider should be aware that the person cannot be forced to get professional help except under certain circumstances, for example, if a violent incident results in the police being called or following a medical emergency	El asistente de primeros auxilios debe ser consciente de que la persona no puede ser obligada a obtener ayuda profesional, excepto en ciertas circunstancias, por ejemplo, si un incidente violento hace que se llame a la policía o la persona se encuentra en una emergencia médica.	1	0.97	A	R1
49.1	The first aider should know the following warning signs indicate the person needs professional help: - The person acknowledges they think a lot about alcohol and when they’ll next get a chance to drink	El asistente debe saber que las siguientes señales de advertencia indican que la persona necesita ayuda profesional: - La persona reconoce que piensa mucho sobre el alcohol y cuándo tendrá la oportunidad de beber	0.87	1	A	R1
49.2	The first aider should know the following warning signs indicate the person needs professional help: - The person is in debt because of the amount of money they spend on alcohol	El asistente debe saber que las siguientes señales de advertencia indican que la persona necesita ayuda profesional: - La persona está en deuda debido a la cantidad de dinero que gasta en alcohol	0.87	0.88	A	R1
49.3	The first aider should know the following warning signs indicate the person needs professional help: - The person becomes anxious when they cannot get access to alcohol	El asistente debe saber que las siguientes señales de advertencia indican que la persona necesita ayuda profesional: - La persona se vuelve ansiosa cuando no puede acceder al alcohol	1	1	A	R1
49.4	The first aider should know the following warning signs indicate the person needs professional help: - The person needs alcohol to help deal with certain situations	El asistente debe saber que las siguientes señales de advertencia indican que la persona necesita ayuda profesional: - La persona necesita alcohol para lidiar con ciertas situaciones	0.91	0.94	A	R1
49.5	The first aider should know the following warning signs indicate the person needs professional help: - The person gets into arguments or has accidents because of alcohol	El asistente debe saber que las siguientes señales de advertencia indican que la persona necesita ayuda profesional: - La persona se mete en discusiones o tiene accidentes debido al alcohol	0.96	1	A	R1
49.6	The first aider should know the following warning signs indicate the person needs professional help: - The person’s ability to perform day-to-day tasks is severely disruptedk	El asistente debe saber que las siguientes señales de advertencia indican que la persona necesita ayuda profesional: - La capacidad de la persona para realizar tareas cotidianas se ve gravemente afectada	1	1	A	R1
49.7	The first aider should know the following warning signs indicate the person needs professional help: - The person is missing activities due to heavy drinking (e.g., not attending work)	El asistente debe saber que las siguientes señales de advertencia indican que la persona necesita ayuda profesional: - La persona ha faltado a sus actividades o compromisos por haber bebido alcohol en exceso (por ejemplo, dejar de ir al trabajo)	1	1	A	R1
	Section 3: Professional help (67 items)	Sección 3: Ayuda profesional (67 items)
50	The first aider should be aware that it is ultimately the person’s decision to get professional help	El asistente de primeros auxilios debe tener en cuenta que es posible que la persona no desee ayuda profesional cuando se le sugiere por primera vez.	1	1	A	R1
51	The first aider should be aware that the person may find it difficult to accept professional help	El asistente debe tener en cuenta que a la persona le puede resultar difícil aceptar ayuda profesional.	1	1	A	R1
52	The first aider should be aware that it is ultimately the person’s decision to get professional help	El asistente debe ser consciente de que, en última instancia, es decisión de la persona obtener ayuda profesional.	0.8	0.76	A	re-rated
53	The first aider should explain to the person that there are several approaches available for treating drinking problems	El asistente debe explicarle a la persona que hay varios enfoques disponibles para tratar los problemas con el alcohol.	0.83	0.59	X	R1
54	The first aider should reassure the person that professional help is confidential	El asistente debe asegurarle a la persona que la ayuda profesional es confidencial.	0.96	1	A	R1
55	The first aider should tell the person that they will support them in getting professional help	El asistente debe decirle a la persona que la apoyará para obtener ayuda profesional.	0.87	0.97	A	R1
56	If the person is willing to seek professional help, the first aider should give them information about local options	Si la persona está dispuesta a buscar ayuda profesional, el asistente debe darle información sobre las opciones disponibles.	0.96	0.97	A	R1
57	If the person is willing to seek professional help, the first aider should encourage the person to make an appointment	Si la persona está dispuesta a buscar ayuda profesional, el asistente debe alentar a la persona a hacer una cita.	0.96	0.94	A	R1
58.1	If the person is unwilling to get professional help, the first aider should: - Be compassionate and patient while waiting for the person to accept they need it.	Si la persona no está dispuesta a obtener ayuda profesional, el asistente de primeros auxilios debe: - Ser compasivo y paciente mientras espera que la persona acepte que la necesita	0.83	0.81	A	R1
58.2	If the person is unwilling to get professional help, the first aider should: - Be prepared to talk to them again in the future.	Si la persona no está dispuesta a obtener ayuda profesional, el asistente de primeros auxilios debe: - Estar preparado para hablar con ella nuevamente en el futuro	1	0.94	A	R1
58.3	If the person is unwilling to get professional help, the first aider should: - Set boundaries around what behaviour they are willing and not willing to accept from the person	Si la persona no está dispuesta a obtener ayuda profesional, el asistente de primeros auxilios debe: Establecer límites en torno a qué comportamientos está dispuesto o no a aceptar de la persona	1	0.76	A	re-rated
59	If the person is unwilling to get professional help, because they don't want to stop drinking completely, the first aider should explain that the treatment goal may be to reduce alcohol consumption rather than to quit altogether	Si la persona no está dispuesta a obtener ayuda profesional porque no desea dejar de beber por completo, el asistente debe explicarle que el objetivo del tratamiento puede ser reducir el consumo de alcohol en lugar de dejar de beber por completo.	0.43	0.75	X	R1
60	The first aider should continue to suggest professional help to the person if they are putting themselves or others at risk of harm	El asistente debe continuar sugiriendo ayuda profesional a la persona si ésta se pone a sí misma o a otros en riesgo.	0.83	0.81	A	R1
61	The first aider should be aware that abstinence from drinking may not be the person’s goal and that reducing the quantity of alcohol consumed is a worthwhile objective	El asistente de primeros auxilios debe ser consciente de que la abstinencia de beber puede no ser el objetivo de la persona y que reducir la cantidad de alcohol consumido es un objetivo que vale la pena.	0.61	0.75	X	R1
62	The first aider should be familiar with national guidelines for low-risk alcohol consumption	El asistente debe estar familiarizado con las recomendaciones nacionales para el consumo de alcohol de bajo riesgo.	0.57	0.69	X	R1
63	The first aider should know what a standard drink is	El asistente debe saber qué es un consumo estándar de alcohol.	0.65	0.81	X	R1
64	The first aider should tell the person that only they can take responsibility for reducing their alcohol intake.	El asistente de primeros auxilios debe decirle a la persona que solo ella pueden asumir la responsabilidad de reducir su consumo de alcohol.	0.74	0.66	X	R1
65	The first aider should tell the person that changing drinking patterns is difficult but they should not give up trying	El asistente debe decirle a la persona que cambiar los patrones de bebida es difícil, pero no debe dejar de intentarlo.	0.95	0.8	A	re-rated
66	The first aider should ask the person if they would like some tips on low-risk drinking	El asistente de primeros auxilios debe preguntar a la persona si desea recibir algunos consejos sobre el consumo de alcohol saludable.	0.43	0.63	X	R1
67	If the person wants to change their drinking behaviour, the first aider should suggest tips for low-risk drinking	Si la persona desea cambiar su comportamiento con respecto al consumo de alcohol, el asistente debe sugerirle consejos para el consumo de alcohol saludable.	0.39	0.5	X	R1
68.1	If the person wants some advice on low-risk drinking, the first aider should tell the person where they can get information about low-risk drinking	(Parte 1) Si la persona desea algún consejo sobre el consumo saludable de alcohol, el asistente debe: - Decirle a la persona dónde puede obtener información sobre el consumo saludable de alcohol	0.52	0.69	X	R1
68.2	If the person wants some advice on low-risk drinking, the first aider should tell the person where they can access it	(Parte 1) Si la persona desea algún consejo sobre el consumo saludable de alcohol, el asistente debe: - Decirle a la persona dónde puede acceder a la información relevante	0.61	0.72	X	R1
68.3	If the person wants some advice on low-risk drinking, the first aider should advise the person what a standard drink is	(Parte 1) Si la persona desea algún consejo sobre el consumo saludable de alcohol, el asistente debe: - Aconsejar a la persona qué es un consumo estándar de alcohol	0.43	0.44	X	R1
68.4	If the person wants some advice on low-risk drinking, the first aider inform the person that the number of standard drinks is often listed on the beverage's packaging	(Parte 1) Si la persona desea algún consejo sobre el consumo saludable de alcohol, el asistente debe: - Informarle que la cantidad de bebidas estándar a menudo aparece en el envase de la bebida	0.17	0.22	X	R1
68.5	If the person wants some advice on low-risk drinking, the first aider should advise the person to be aware of the number of standard drinks they consume	(Parte 1) Si la persona desea algún consejo sobre el consumo saludable de alcohol, el asistente debe: - Aconsejar a la persona que tenga en cuenta la cantidad de bebidas estándar que consume	0.39	0.53	X	R1
68.6	If the person wants some advice on low-risk drinking, the first aider should advise the person not to let people top up their drink before it is finished, so they don’t lose track of how much alcohol they have consumed	(Parte 1) Si la persona desea algún consejo sobre el consumo saludable de alcohol, el asistente debe: - Recomendar a la persona que no permita que las personas recarguen su bebida antes de que termine, para que no pierdan de vista la cantidad de alcohol que ha consumido	0.43	0.47	X	R1
68.7	If the person wants some advice on low-risk drinking, the first aider should advise the person to eat while drinking	(Parte 1) Si la persona desea algún consejo sobre el consumo saludable de alcohol, el asistente debe: - Recomendar a la persona que coma mientras bebe	0.61	0.59	X	R1
68.8	If the person wants some advice on low-risk drinking, the first aider should advise the person to drink plenty of water on a drinking occasion to prevent dehydration	(Parte 1) Si la persona desea algún consejo sobre el consumo saludable de alcohol, el asistente debe: - Recomendar a la persona que beba mucha agua en una ocasión para beber para prevenir la deshidratación	0.43	0.59	X	R1
69.1	If the person wants some advice on low-risk drinking, the first aider should advise the person to reduce the amount of alcohol they drink by consuming drinks with lower alcohol content (for example, drinking light beer instead of full strength beer)	(Parte 2) Si la persona desea algún consejo sobre el consumo saludable de alcohol, el asistente debe: - Recomendar a la persona que reduzca la cantidad de alcohol que consume al consumir bebidas con un contenido de alcohol más bajo (por ejemplo, beber cerveza ligera en lugar de cerveza de máxima potencia)	0.26	0.53	X	R1
69.2	If the person wants some advice on low-risk drinking, the first aider should advise the person to switch to non-alcoholic drinks when they start to feel the effects of alcohol	(Parte 2) Si la persona desea algún consejo sobre el consumo saludable de alcohol, el asistente debe: - Recomendarle que cambie a bebidas no alcohólicas cuando empiece a sentir los efectos del alcohol	0.43	0.56	X	R1
69.3	If the person wants some advice on low-risk drinking, the first aider should advise the person to avoid drinking competitions and drinking games	(Parte 2) Si la persona desea algún consejo sobre el consumo saludable de alcohol, el asistente debe: - Recomendar a la persona que evite participar en competiciones y juegos de beber	0.57	0.72	X	R1
69.4	If the person wants some advice on low-risk drinking, the first aider should advise the person to drink slowly, for example, by taking sips instead of gulps and putting their drink down between sips	(Parte 2) Si la persona desea algún consejo sobre el consumo saludable de alcohol, el asistente debe: - Recomendar a la persona que beba lentamente, por ejemplo, tomando sorbos en lugar de tragos y poniendo su bebida sobre la mesa entre sorbos	0.39	0.53	X	R1
69.5	If the person wants some advice on low-risk drinking, the first aider should advise the person to have one drink at a time	(Parte 2) Si la persona desea algún consejo sobre el consumo saludable de alcohol, el asistente debe: - Aconsejarle que tome una bebida a la vez	0.52	0.63	X	R1
69.6	If the person wants some advice on low-risk drinking, the first aider should advise the person to think of drinking alcohol as complementary to another activity instead of the sole activity	(Parte 2) Si la persona desea algún consejo sobre el consumo saludable de alcohol, el asistente debe: - Recomendar que piense que beber alcohol es complementario de otra actividad en lugar de la única actividad	0.43	0.56	X	R1
69.7	If the person wants some advice on low-risk drinking, the first aider should advise the person to spend their time in activities that don’t involve drinking	(Parte 2) Si la persona desea algún consejo sobre el consumo saludable de alcohol, el asistente debe: Recomendar a la persona que dedique su tiempo a actividades que no impliquen beber	0.7	0.68	X	re-rated
70	The first aider should advise the person to avoid keeping up with their friends drink for drink	El asistente debe aconsejar a la persona que evite seguir el ritmo de sus amigos que beben.	0.7	0.63	X	R1
71	The first aider should advise the person to be aware of the alcohol content of their drink	El asistente debe aconsejar a la persona que tenga en cuenta el contenido de alcohol de su bebida.	0.61	0.69	X	R1
72	The first aider should advise the person to identify situations where they are most likely to drink and to avoid them if practical	El asistente debe aconsejar a la persona que identifique las situaciones en las que es más probable que beban y evitarlas de ser posible.	1	0.84	A	re-rated
73	The first aider should make the person aware of the range of non-professional supports available for problem drinking, for example, self-help groups	El asistente de primeros auxilios debe informar a la persona sobre la gama de apoyos no profesionales disponibles para el consumo de alcohol, por ejemplo, grupos de ayuda mutua.	0.91	0.94	A	R1
74	The first aider should encourage the person to reach out to friends and family who support their efforts to change their drinking behaviours	El asistente debe alentar a la persona a comunicarse con amigos y familiares que apoyen sus esfuerzos para cambiar sus conductas con la bebida.	0.9	0.92	A	re-rated
75	The first aider should warn the person that not all family and friends will be supportive of their efforts to change their drinking behaviour	El asistente debe advertir a la persona que no todos los familiares y amigos apoyarán sus esfuerzos para cambiar su comportamiento con respecto al consumo de alcohol.	0.95	0.84	A	re-rated
76	The first aider should encourage the person to spend time with supportive non-drinking friends and family, who support their efforts to change their drinking behaviours	El asistente debe alentar a la persona a pasar tiempo con familiares y amigos que no beben, quienes apoyan el esfuerzo de la persona para cambiar su comportamiento de consumo de alcohol.	0.91	0.81	A	R1
77	The first aider should be aware that there is often social pressure to get drunk when drinking	El asistente de primeros auxilios debe ser consciente de que a menudo hay presión social para emborracharse cuando se bebe.	0.85	0.92	A	re-rated
78	The first aider should advise the person to be assertive when they feel pressured to drink more than they want or intend to	El asistente debe aconsejar a la persona que se ponga firme cuando se sienta presionada a beber más de lo que quiere o pretende.	0.83	0.69	X	R1
79	The first aider should tell the person that they have the right to refuse alcohol when under pressure to drink	El asistente debe decirle a la persona que tiene derecho a rechazar el alcohol cuando se sienta presionada para beber.	0.95	0.84	A	re-rated
80	The first aider should tell the person that they can say “no thanks”, without explanation, when under pressure to drink	El asistente debe decirle a la persona que puede decir "no, gracias", sin explicación, cuando se sienta presionada para beber.	0.91	0.81	A	R1
81	The first aider should suggest different ways the person can say no when pressured to drink such as “I don’t feel like it”, "I don't feel well" or "I am taking medication”.	El asistente debe sugerir diferentes maneras en que la persona puede decir que “no” cuando se la presiona para beber, como "No tengo ganas", "No me siento bien" o "Estoy tomando medicamentos".	0.9	0.72	X	re-rated
82	The first aider should encourage the person to practice different ways of saying ‘no’ to social pressure to drink	El asistente debe alentar a la persona a practicar diferentes formas de decir "no" a la presión social para beber.	1	0.84	A	re-rated
83	The first aider should suggest to the person that the people who care about them will accept their decision not to drink	El asistente debe sugerir a la persona que las personas que se preocupan por ella aceptarán su decisión de no beber.	0.95	0.72	X	re-rated
3001.	The first aider should know that the following warning signs indicate that the person needs professional help: The person has tried to reduce or stop consuming alcohol, but has not been able to do so	El asistente debe saber que las siguientes señales de advertencia indican que la persona necesita ayuda profesional: La persona ha intentado disminuir o dejar de consumir, pero no lo ha logrado	1	1	A	New item for R2
3001.	The first aider should know that the following warning signs indicate that the person needs professional help: The person cannot stop their alcohol consumption once they start drinking	El asistente debe saber que las siguientes señales de advertencia indican que la persona necesita ayuda profesional: La persona no puede detener su consumo de alcohol una vez que comienza a beber	1	0.96	A	New item for R2
3001.	The first aider should know that the following warning signs indicate that the person needs professional help: The person have several physical problems after they have not drunk	El asistente debe saber que las siguientes señales de advertencia indican que la persona necesita ayuda profesional: La persona experimenta diversos síntomas adversos físicos cuando no ha bebido	1	1	A	New item for R2
3001.	The first aider should know that the following warning signs indicate that the person needs professional help: The person becomes verbally or physically violent against their cohabitants	El asistente debe saber que las siguientes señales de advertencia indican que la persona necesita ayuda profesional: La persona que toma ejerce violencia verbal o física contra sus convivientes	0.9	0.92	A	New item for R2
3001.	The first aider should know that the following warning signs indicate that the person needs professional help: Alcohol has already brought them legal problem	El asistente debe saber que las siguientes señales de advertencia indican que la persona necesita ayuda profesional: Si el alcohol le trajo problemas legales	0.95	0.84	A	New item for R2
3001.	The first aider should know that the following warning signs indicate that the person needs professional help: The person drink inmediately after they wake up	El asistente debe saber que las siguientes señales de advertencia indican que la persona necesita ayuda profesional: Si toma ni bien se levanta de dormir	1	0.84	A	New item for R2
3002	If the person has agreed to carry out a professional consultation, the first aider must verify that it has taken place and be interested in what happened.	Si la persona se ha comprometido a realizar una consulta profesional el asistente debe verificar que la misma ha tenido lugar e interesarse por lo ocurrido.	0.95	0.92	A	New item for R2
3003	If the person started a treatment, to the extent of their possibilities, the first aider should reinforce the idea of the continuity of the consultations and the fulfillment of the indicated treatments.	Si la persona inició un tratamiento, en la medida de sus posibilidades, el asistente debe reforzar la idea de la continuidad de las consultas y el cumplimiento de los tratamientos indicados.	1	0.96	A	New item for R2
3004	The first aider should know that the existence of ambivalence towards professional help is common both in the alcoholic person and in their groups of belonging.	El asistente debe saber que es habitual la existencia de ambivalencia hacia la ayuda profesional tanto en la persona alcohólica como en sus grupos de pertenencia.	1	0.96	A	New item for R2
3005	The first aider should know that the ambivalence towards professional help stems from the person’s fear to change	El asistente debe saber que la ambivalencia ante la ayuda profesional está fundada en el miedo al cambio.	0.9	0.48	X	New item for R2
3006	The first aider should know that changes can be transitory and, when they return to the previous habits, this can be a source of frustration for both the person and their group of belonging.	El asistente debe saber que los cambios pueden ser transitorios y, cuando se vuelve a los hábitos anteriores, esto puede ser fuente de frustración tanto para la persona como para su grupo de pertenencia.	1	0.92	A	New item for R2
3007	The first aider should know that the treatment an alcoholic person involves completely stopping drinking since their drinking causes damages at a personal, familial and social level	El asistente debe saber que el tratamiento para una persona alcohólica consiste en una renuncia total a la ingesta de la sustancia que daña individual, familiar y socialmente.	1	0.4	X	New item for R2
3008	The first aider must know that the complete stop of alcohol drinking evolves during treatment in the recovery of valuable lost objects and experiences (family, partner, children, friends, work, respect, social recognition, etc.).	El asistente debe saber que la renuncia total a la ingesta se va transformando en el transcurso del tratamiento en la recuperación de valiosos objetos y vivencias (familia, pareja, hijos, amigos, trabajo, respeto, reconocimiento social, etc.).	0.95	0.64	X	New item for R2
3009	The first aider should know that he may not be able to understand what the recovery of lost aspects means for the person in treatment, because it can only be fully understood by those who have experienced this situation.	El asistente debe saber que tal vez no pueda entender lo que significa para la persona en tratamiento la recuperación de aspectos perdidos, porque solo puede ser cabalmente comprendido por quienes lo vivencian.	0.8	0.48	X	New item for R2
3010	The first aider can accompany the person in treatment to an event that has a moderate risk of alcohol consumption in order to support them.	El asistente puede acompañar a la persona que está en tratamiento a algún evento que tenga un moderado riesgo de consumo de alcohol a fin de apoyarla.	0.7	0.48	X	New item for R2
3011.	If the person is not willing to obtain professional help, the first aider should: Use other legal, social or health resources (for example, in breastfeeding mothers, pregnant women, or adolescents without family) to take care of the situation	Si la persona no está dispuesta a obtener ayuda profesional, el asistente de primeros auxilios debe: Recurrir a otros recursos legales, sociales o de salud, por ejemplo, en madres que amamantan, embarazadas, o adolescentes sin familia que se haga cargo de la situación.	0.6	0.48	X	New item for R2
3012	The first aider must know that there are barriers in access to health services for people with alcoholism and that the person may face situations of rejection or ignorance about how to treat them.	El asistente debe saber que existen barreras en el acceso a servicios de salud para personas con alcoholismo y que la persona puede enfrentarse a situaciones de rechazo o de desconocimiento acerca de cómo atenderlas.	0.95	0.88	A	New item for R2
3013	The first aider should be aware that the person may increase their alcohol consumption as a first reaction at the beginning of a treatment.	El asistente debe ser consciente de que es posible que la persona aumente su consumo de alcohol como primera reacción al inicio de un tratamiento.	0.8	0.52	X	New item for R2
	Section 4: The intoxicated person (75 items)	Sección 4: La persona intoxicada (75 items)
84	The first aider should be able to recognise the signs of alcohol intoxic	El asistente de primeros auxilios debe poder reconocer los signos de intoxicación por alcohol.	0.96	0.94	A	R1
85	The first aider should be aware of the major factors that account for variation in symptoms of intoxication, such as prior experience with alcohol, taking other drugs and medical conditions	El asistente debe conocer los principales factores que explican la variación en los síntomas de intoxicación, como la experiencia previa con el alcohol, el consumo de otras drogas y las afecciones médicas.	0.83	0.69	X	R1
86	The first aider should be aware that symptoms of other medical conditions can mimic the symptoms of intoxication	El asistente debe ser consciente de que los síntomas de otras afecciones médicas pueden parecerse a los síntomas de intoxicación por alcohol.	0.78	0.66	X	R1
87	The first aider should be aware that the body only metabolises approximately one standard drink of alcohol an hour	El asistente de primeros auxilios debe ser consciente de que el cuerpo solo metaboliza una determinada cantidad de alcohol por hora.	0.7	0.5	X	R1
88	The first aider should be aware that only time will reverse the effects of intoxication	El asistente debe ser consciente de que solo el tiempo revertirá los efectos de la intoxicación.	0.83	0.56	X	R1
89	The first aider should be aware that drinking black coffee, sleeping, walking and cold showers will not reverse the effects of intoxication	El asistente debe ser consciente de que beber café negro, dormir, caminar y duchas frías no revertirá los efectos de la intoxicación.	0.8	0.84	A	re-rated
90	The first aider should be aware that intoxication may lead to a medical emergency.	El asistente debe ser consciente de que la intoxicación puede llevar a una emergencia médica.	0.96	1	A	R1
91	The first aider should ask the intoxicated person if they have taken any medications or other drugs, in case the person’s condition deteriorates into a medical emergency	El asistente debe preguntar a la persona intoxicada si ha tomado algún medicamento u otra droga, en caso de que el estado de la persona empeore y derive en una emergencia médica.	0.96	0.91	A	R1
92	The first aider should arrange for the intoxicated person to go to a hospital if they think the person is a risk to themselves	El asistente debe hacer arreglos para que la persona intoxicada vaya a un hospital si cree que la persona se encuentra en riesgo para sí misma.	0.96	0.97	A	R1
93	The first aider should be aware that the person may be more intoxicated than they realise	El asistente debe ser consciente de que la persona puede estar más intoxicada de lo que cree.	1	0.91	A	R1
94	The first aider should be aware that when intoxicated the person may engage in a wide range of risky activities, such as having unprotected sex, vandalizing property or driving a car	El asistente debe tener en cuenta que cuando está intoxicada, la persona puede participar en una amplia gama de actividades riesgosas, como tener relaciones sexuales sin protección, destrozar bienes o conducir un automóvil.	0.96	0.94	A	R1
95	The first aider should stay calm	El asistente de primeros auxilios debe mantener la calma.	1	1	A	R1
96	The first aider should stay with the intoxicated person or ensure they are not left alone	El asistente debe quedarse con la persona intoxicada o asegurarse de que no se quede sola.	0.91	0.91	A	R1
97	The first aider should assess the situation for potential dangers and ensure that the intoxicated person, themselves and others are safe	El asistente debe evaluar la situación para detectar posibles peligros y asegurarse de que la persona intoxicada misma y otros estén a salvo.	0.96	1	A	R1
98	The first aider should monitor the intoxicated person and their environment to prevent tripping or falling	El asistente debe estar atento a la persona intoxicada y su entorno para evitar tropezones o caídas.	0.65	0.76	X	re-rated
99	The first aider should keep the intoxicated person away from machines and dangerous objects	El asistente debe asegurarse de que la persona intoxicada esté lejos de máquinas y objetos peligrosos.	0.91	0.94	A	R1
100	The first aider should talk with the intoxicated person in a respectful manner	El asistente de primeros auxilios debe hablar con la persona intoxicada de manera respetuosa.	0.91	0.94	A	R1
101	The first aider should talk with the intoxicated person using simple, clear language	El asistente debe hablar con la persona intoxicada usando un lenguaje simple y claro.	1	0.94	A	R1
102	The first aider should be aware that the intoxicated person may overreact to negative words; therefore, the first aider should use positive words (such as ‘stay calm’) instead of negative words (such as ‘don’t fight’)	El asistente debe ser consciente de que la persona intoxicada puede reaccionar de forma exagerada a las palabras negativas; por lo tanto, debe usar palabras positivas (como "trata de mantener la calma") en lugar de palabras negativas (como "no debes pelear").	0.91	0.91	A	R1
103	The first aider should not laugh at, make fun of, or provoke the intoxicated person	El asistente no debe reírse, burlarse ni provocar a la persona intoxicada	1	0.94	A	R1
104	The first aider should not attempt to engage the person in a serious conversation about their drinking behaviour while they are intoxicated	El asistente no debe intentar involucrar a la persona en una conversación profunda sobre su comportamiento de bebida mientras está intoxicada.	0.91	0.94	A	R1
105	The first aider should discourage the intoxicated person from driving a vehicle or riding a bike, for example, by telling them about the risks to both themselves and others	El asistente de primeros auxilios debe desalentar a la persona intoxicada de conducir un vehículo o andar en bicicleta, por ejemplo, informándoles sobre los riesgos tanto para ellos como para otros.	0.91	0.97	A	R1
106	The first aider should prevent the intoxicated person from driving a vehicle or riding a bike, but only if it is safe to do so	El asistente debe hacer todo lo posible por evitar que la persona intoxicada conduzca un vehículo o monte en bicicleta.	1	0.92	A	re-rated
107	If it is unsafe to prevent the person from driving, the first aider should call the police	Si evitar que la persona conduzca no resulta seguro para el asistente debe llamar a la policía.	0.65	0.75	X	R1
108	The first aider should organise a safe mode of transport for the intoxicated person to get home	El asistente debe organizar un modo seguro de transporte para que la persona intoxicada llegue a casa.	0.88	0.88	A	R1
109	The first aider should ensure their own safety at all times	El asistente de primeros auxilios debe garantizar su propia seguridad en todo momento.	0.94	0.94	A	R1
110	The first aider should de-escalate the situation as much as possible	El asistente debe evitar la escalada de la confrontación lo más posible.	1	1	A	R1
111	The first aider should remain as calm as possible	El asistente debe permanecer lo más tranquilo posible.	1	1	A	R1
112	The first aider should speak slowly and confidently	El asistente debe hablar despacio y con confianza.	0.91	0.84	A	R1
113	The first aider should speak with a gentle, caring tone of voice	El asistente debe hablar con un tono de voz suave y cariñoso.	0.74	0.41	X	R1
114	The first aider should refrain from speaking to the intoxicated person in a hostile or threatening manner	El asistente debe abstenerse de hablarle a la persona intoxicada de una manera hostil o amenazante.	1	0.97	A	R1
115	The first aider should avoid arguing with the intoxicated person	El asistente debe evitar discutir con la persona intoxicada.	0.96	0.94	A	R1
116	The first aider should consider taking a break from the conversation to allow the intoxicated person a chance to calm down	El asistente debe considerar hacer pausas en la conversación para permitir que la persona intoxicada tenga la oportunidad de calmarse.	0.96	0.88	A	R1
117	The first aider should watch the intoxicated person for signs of increasing aggression	El asistente debe prestar atención a signos de agresión creciente de parte de la persona intoxicada.	0.91	0.91	A	R1
118	If violence has occurred, the first aider should seek the appropriate emergency assistance	Si ha habido violencia, el asistente debe buscar la asistencia de emergencia apropiada.	0.91	0.91	A	R1
119	The first aider should be able to recognise the signs and symptoms of intoxication requiring medical help or urgent help	El asistente de primeros auxilios debe saber reconocer los síntomas y señales de que una persona intoxicada requiere ayuda médica pronta o si es una urgencia.	0.96	1	A	R1
120	The first aider should not be afraid to seek medical help for the intoxicated person, if needed	El asistente de primeros auxilios no debe tener miedo de buscar ayuda médica para la persona intoxicada, si es necesario.	0.96	0.97	A	R1
121	The first aider should seek medical help if required, even if there may be legal implications for the intoxicated person	El asistente debe buscar ayuda médica si es necesario, incluso si puede haber implicaciones legales para la persona intoxicada.	0.87	0.97	A	R1
122	The first aider should be aware that it is beneficial for a friend or family member to accompany the intoxicated person to hospital because they may be able to provide relevant information	El asistente debe tener en cuenta que es beneficioso para un amigo o miembro de la familia acompañar a la persona intoxicada al hospital, ya que puede proporcionar información relevante.	0.91	0.97	A	R1
123	The first aider should be aware that alcohol consumption can mask pain from injuries	El asistente de primeros auxilios debe ser consciente de que el consumo de alcohol puede enmascarar el dolor de las lesiones.	0.91	0.88	A	R1
124	The first aider should monitor the person’s airway, breathing and circulation	El asistente debe monitorear las vías respiratorias, la respiración y la circulación de la persona.	0.8	0.72	X	re-rated
125	If the intoxicated person stops breathing, the first aider should be aware they need expired air resuscitation (EAR)	Si la persona intoxicada deja de respirar, el asistente debe saber que necesita hacerle respiración boca a boca.	0.74	0.66	X	R1
126	If the intoxicated person has no pulse, the first aider should be aware that they need cardiopulmonary resuscitation (CPR)	Si la persona intoxicada no tiene pulso, el asistente debe ser consciente de que necesita realizar una resucitación cardiopulmonar (RCP).	0.87	0.88	A	R1
127	The first aider should check for broken glass before rolling the person into the recovery position	El asistente debe verificar si hay vidrios rotos antes de colocar a la persona en la posición de recuperación.	0.9	0.68	X	re-rated
128	The first aider should keep the intoxicated person warm to prevent hypothermia (being aware that although the person may feel warm their body temperature may actually be decreasing)	El asistente debe mantener caliente a la persona intoxicada para prevenir la hipotermia (teniendo en cuenta que, aunque la persona puede sentir calor, la temperatura de su cuerpo puede estar disminuyendo).	0.87	0.81	A	R1
129	If the person has vomited, the first aider should clear the person’s airway if necessary	Si la persona ha vomitado, el asistente de primeros auxilios debe despejar las vías respiratorias de la persona si es necesario.	1	0.84	A	re-rated
130	If the person is vomiting and conscious, the first aider should keep the person sitting or put them in the recovery position	Si la persona está vomitando y consciente, el asistente debe mantener a la persona sentada o ponerla en la posición de recuperación.	0.9	0.8	A	re-rated
131	If the person is continually vomiting, the first aider should call an ambulance	Si la persona vomita continuamente, el asistente debe llamar a una ambulancia.	0.95	0.88	A	re-rated
132	If the person is vomiting and unconscious, the first aider should put them in the recovery position and stay with them until medical help arrives. If the person is left lying on their back they could suffocate on their vomit or their tongue could block their airway	Si la persona está vomitando e inconsciente, el asistente debe colocarla en la posición de recuperación y permanecer con ella hasta que llegue la ayuda médica. Si la persona se queda acostada sobre su espalda, podría ahogarse con su vómito o su lengua podría bloquear sus vías respiratorias.	0.91	0.88	A	R1
133	If the intoxicated person is hard to wake, the first aider should put them in the recovery position	Si la persona intoxicada es difícil de despertar, el asistente debe ponerla en la posición de recuperación.	0.85	0.8	A	re-rated
134	If the intoxicated person cannot be woken, the first aider should call an ambulance	Si la persona intoxicada no puede ser despertada, el asistente debe llamar a una ambulancia.	1	0.94	A	R1
135	The first aider should know what alcohol poisoning means	El asistente de primeros auxilios debe saber qué significa el envenenamiento por alcohol.	0.96	0.91	A	R1
136	The first aider should be able to recognise the symptoms of alcohol poisoning	El asistente debe ser capaz de reconocer los síntomas del envenenamiento por alcohol.	0.96	0.88	A	R1
137	The first aider should be aware that alcohol poisoning can lead to death	El asistente debe ser consciente de que el envenenamiento por alcohol puede llevar a la muerte.	0.96	0.97	A	R1
138	The first aider should be aware that the amount of alcohol that causes alcohol poisoning is different for every person	El asistente debe ser consciente de que la cantidad de alcohol que causa el envenenamiento por alcohol es diferente para cada persona.	0.96	0.84	A	R1
139	The first aider should take the intoxicated person to a hospital's emergency department if there is concern that their level of intoxication is dangerous	El asistente debe llevar a la persona intoxicada al departamento de emergencias de un hospital si existe la preocupación de que su nivel de intoxicación sea peligroso.	0.91	0.84	A	R1
140	The first aider should not wait for all the symptoms of alcohol poisoning to be present before getting medical help	El asistente no debe esperar a que todos los síntomas del envenenamiento por alcohol estén presentes antes de obtener ayuda médica.	0.87	0.84	A	R1
141	If alcohol poisoning is suspected, the first aider should ensure the intoxicated person is not left alone	Si se sospecha de envenenamiento por alcohol, el asistente debe asegurarse de que la persona intoxicada no se quede sola.	0.96	0.88	A	R1
142	If alcohol poisoning is suspected, the first aider should not give the intoxicated person food as they may choke on it if they are not fully conscious	Si se sospecha de envenenamiento por alcohol, el asistente no debe darle comida a la persona intoxicada, ya que pueden ahogarse con ella si no está completamente consciente.	0.87	0.84	A	R1
143	If alcohol poisoning is suspected, the first aider should call an ambulance immediately	Si se sospecha de envenenamiento por alcohol, el asistente debe llamar a una ambulancia de inmediato.	0.91	0.97	A	R1
144	The first aider should call an ambulance if the intoxicated person’s breathing is irregular, shallow or slow	El asistente debe llamar a una ambulancia si la respiración de la persona intoxicada es irregular, superficial o lenta.	0.87	0.94	A	R1
145	The first aider should call an ambulance if the intoxicated person’s pulse rate is irregular, weak or slow	El asistente debe llamar a una ambulancia si la frecuencia del pulso de la persona intoxicada es irregular, débil o lenta.	0.87	0.91	A	R1
146	The first aider should call an ambulance if the intoxicated person’s skin is cold, clammy, pale or bluish in colour	El asistente debe llamar a una ambulancia si la piel de la persona intoxicada es fría, húmeda, pálida o azulada.	0.87	0.94	A	R1
147	The first aider should call an ambulance if the intoxicated person falls unconscious	El asistente debe llamar a una ambulancia si la persona intoxicada cae inconsciente.	0.91	0.97	A	R1
148	If the intoxicated person shows signs of a possible head injury (for example, they are vomiting and talking incoherently), the first aider should seek medical help	Si la persona intoxicada muestra signos de una posible lesión en la cabeza (por ejemplo, está vomitando y hablando incoherentemente), el asistente de primeros auxilios debe buscar ayuda médica.	0.96	0.94	A	R1
149	If the intoxicated person expresses suicidal thoughts (e.g. states they wish to kill themselves) or demonstrates suicidal behaviour (e.g. tries to walk in front of cars), the first aider should call emergency services for assistance	Si la persona intoxicada expresa pensamientos suicidas (por ejemplo, declara que desea suicidarse) o demuestra un comportamiento suicida (por ejemplo, trata de caminar delante de los autos), el asistente debe llamar a los servicios de emergencia para obtener ayuda.	0.91	0.97	A	R1
150	The first aider should seek medical help for the intoxicated person, if drink spiking is suspected	El asistente debe buscar ayuda médica para la persona intoxicada, si se sospecha de un aumento repentino en el consumo de alcohol.	0.85	0.76	A	re-rated
4001	The first aider should know under which circumstances he should not act alone	El asistente debe conocer en qué situaciones de intoxicación de la persona éste no debe actuar solo.	1	0.92	A	New item for R2
4002	The first aider must know the telephone numbers or how to access the emergency network for the management or referral of an intoxicated person in their area.	El asistente debe conocer los teléfonos o forma de acceder a la red de urgencia para la gestión o derivación de una persona intoxicada en su zona.	1	0.96	A	New item for R2
4003	The first aider should be aware that the person who is intoxicated, because of their condition, may not be in a position to provide (and may omit) important information.	El asistente debe ser consciente de que la persona intoxicada por su mismo estado puede no estar en condiciones de brindar (y puede omitir) información importante.	1	0.92	A	New item for R2
4004	The first aider should try to ask the intoxicated person about other substances that they have ingested, and about possible preventions that the health care team should take (such as allergies to any medications and other adverse reactions).	El asistente debe intentar interrogar a la persona intoxicada sobre otras sustancias que haya ingerido, y sobre las posibles prevenciones que debería tomar el equipo de atención médica (tales como alergia a algún medicamento y otras reacciones adversas).	1	0.76	A	New item for R2
4005	It is essential that the first aider has training in medical first aid to perform urgent maneuvers with an intoxicated person.	Es imprescindible que el asistente cuente con formación en primeros auxilios médicos para realizar maniobras urgentes con una persona intoxicada.	0.9	0.68	X	New item for R2
4006	The first aider should be aware that they may have to repeat things several times because the intoxicated person may not hear or understand well given their condition.	El asistente debe saber que es probable que deba repetir las cosas varias veces porque la persona intoxicada puede no escuchar o no entender bien dado su estado.	1	0.72	X	New item for R2
4007	The first aider should know that a third of women, African-American and Asian people have an enzyme deficiency in the metabolism of alcohol and become intoxicated (so with a small amount of alcohol they become intoxicated as if they had drunk a large amount).	El asistente debe saber que un tercio de las mujeres, personas afroamericanas y asiáticas tienen una deficiencia enzimática en el metabolismo del alcohol y hacen embriaguez patológica (por lo que con poca cantidad de alcohol se intoxican como si hubieran bebido una gran cantidad).	0.35	0.44	X	New item for R2
4008	The first aider should know that alcohol intoxication is a very dynamic and changeable process that can lead to a rapidly deteriorating condition.	El asistente debe saber que la intoxicación alcohólica es un proceso muy dinámico y cambiante que puede llevar a que el cuadro empeore rápidamente.	0.9	0.84	A	New item for R2
	Section 5: Alcohol withdrawal (8 items)	Sección 5: Abstinencia de alcohol (8 items)
151	The first aider should know what alcohol withdrawal is	El asistente de primeros auxilios debe saber qué es la abstinencia de alcohol.	1	1	A	R1
152	The first aider should be able to recognise the symptoms of alcohol withdrawal	El asistente debe ser capaz de reconocer los síntomas de la abstinencia de alcohol.	0.96	0.97	A	R1
153	The first aider should seek medical help if the person displays symptoms of severe alcohol withdrawal	El asistente debe buscar ayuda médica si la persona muestra síntomas de abstinencia severa de alcohol.	0.91	0.94	A	R1
154	If the person stops drinking heavily, and becomes delirious and confused, the first aider should get medical help	Si la persona interrumpe el consumo elevado de alcohol y se vuelve delirante y confusa, el asistente debe obtener ayuda médica.	0.91	1	A	R1
155	If the person stops drinking heavily, and begins hallucinating, the first aider should get medical help	Si la persona interrumpe el consumo elevado de alcohol y comienza a alucinar, el asistente debe obtener ayuda médica.	0.91	0.94	A	R1
156	The first aider should seek medical help if the person has been drinking heavily for long periods and decides to stop suddenly	El asistente debe buscar ayuda médica si la persona ha estado bebiendo mucho durante largos períodos de tiempo y decide dejar de repente.	0.61	0.69	X	R1
157	The first aider should be aware that un-medicated alcohol withdrawal may lead to seizures	El asistente debe tener en cuenta que la abstinencia de alcohol sin medicamentos puede provocar convulsiones	0.83	0.97	A	R1
5001	The first aider should know that alcohol withdrawal with delirium tremens can only be treated at a medical facility	El asistente debe saber que la abstinencia alcohólica con síntomas tipo delirium tremens debe ser tratada exclusivamente en un centro asistencial de salud.	0.95	0.96	A	New item for R2

## Sheet: Final accepted items
#	English	Spanish	Lived experience	Professionals
	Section 1: Problems with alcohol (25 items)	Sección 1: El problema con la bebida (25 items)
1	The first aider should be able to recognise problem drinking	El asistente de primeros auxilios debe ser capaz de reconocer el consumo problemático de alcohol.	0.91	0.91
2	The first aider should be able to recognise the signs of high-risk drinking, which elevates the risk of adverse health related consequences in case the habit continues	El asistente debe ser capaz de reconocer los signos de consumo de riesgo, el cual aumenta el riesgo de consecuencias adversas para la salud si el hábito del consumo persiste.	0.87	0.97
3	The first aider should be able to recognise the symptoms of alcohol abuse	El asistente debe poder reconocer los síntomas del abuso de alcohol.	1	1
4	The first aider should be able to recognise the symptoms of alcohol dependence	El asistente debe ser capaz de reconocer los síntomas de la dependencia del alcohol.	0.95	0.88
5	The first aider should be aware that the person might not recognise that they have a drinking problem	El asistente debe ser consciente de que la persona puede no reconocer que tiene un problema con el alcohol.	1	0.97
6	The first aider should be aware that the person may deny they have a drinking problem	El asistente debe ser consciente de que la persona puede negar que tiene un problema con el alcohol.	1	0.94
7	The first aider should be aware that forcing the person to admit they have a drinking problem may cause conflict	El asistente debe ser consciente de que obligar a la persona a admitir que tiene un problema con el alcohol puede causar conflicto.	1	0.97
8	The first aider should be aware that a person’s willpower and self-resolve is not always enough to help them stop problem drinking	El asistente debe ser consciente de que la fuerza de voluntad y la capacidad de resolución de una persona no siempre son suficientes para ayudarla a detener el consumo problemático del alcohol.	1	1
9	The first aider should be aware that it is not easy to change drinking habits	El asistente debe ser consciente de que no es fácil cambiar los hábitos de consumo.	1	0.97
10	The first aider should be aware that giving advice alone may not help the person change their drinking behaviour	El asistente debe ser consciente de que dar consejos por sí solo puede no ayudar a la persona a cambiar su comportamiento de consumo de alcohol.	0.96	0.91
11	The first aider should be aware that detoxification is only part of the recovery process and that many lifestyle changes are required to change drinking behaviours	El asistente debe ser consciente de que la desintoxicación es tan solo una parte del proceso de recuperación y que se requieren muchos cambios en el estilo de vida para cambiar los comportamientos de consumo de alcohol.	0.96	0.88
12	The first aider should be aware that the person may relapse once or several times before changing their drinking patterns	El asistente debe ser consciente de que la persona puede recaer una o varias veces antes de cambiar sus patrones de consumo.	1	0.91
13	The first aider should be aware that it is possible for them to assist the person change their problem drinking	El asistente debe ser consciente de que es posible ayudar a la persona a cambiar su problema con la bebida.	0.96	0.91
14	The first aider should be aware that the person may be drinking as a means of coping with problems in their life (e.g. underlying emotional distress or mental illness)	El asistente debe ser consciente de que la persona puede estar bebiendo como un medio para hacer frente a los problemas en su vida (por ejemplo, angustia subyacente u otro tipo de trastorno mental).	0.85	0.8
15	The first aider should be aware that mental health problems can be caused or exacerbated by drinking alcohol	El asistente debe ser consciente de que los problemas de salud mental pueden ser causados o exacerbados por el consumo de alcohol.	0.83	0.88
16	The first aider should be able to recognise if the person needs specialty care for their drinking problem	El asistente debe ser capaz de identificar cuándo la persona requiere una atención especializada para sus problemas con la bebida.	1	0.92
17	The first aider should know that the person is a human being with background, identity, ideas, feelings and fears, and they are never just an "alcoholic"	El asistente debe saber que está frente a un ser humano con historia, identidad, ideas, y sentimientos, y temores, y nunca es solamente un “alcohólico”.	1	1
18	The first aider should be able to detect potential support among family members or acquaintances, and incorporate them to helping the person	El asistente debe poder detectar eventuales apoyos en la familia o grupos de pertenencia	0.95	0.96
19	The first aider should know that alcoholism is a problem that can be treated even if the person may not be aware of it	El asistente debe saber que el alcoholismo es un problema que tiene tratamiento adecuado, y que las personas pueden no estar informadas al respecto.	1	0.96
20	The first aider should be aware that it is likely that a person with problem drinking may not want to disclose their problem during a medical appointment	El asistente debe ser consciente de que es probable que la persona alcohólica no desee hablar del problema al realizar una consulta profesional.	0.9	0.92
21	The first aider must have access to a specialist who can answer questions about how to help the person.	El asistente debe tener acceso a un especialista con quien poder resolver dudas acerca de cómo ayudar a la persona.	0.9	0.8
22	It is important that the first aider knows the aspects related to the rights of children and adolescents in the event that the person is a minor.	Es importante que el asistente conozca aspectos vinculados a los derechos de niños/as y adolescentes en caso de que la persona fuera menor de edad.	1	0.84
23	The first aider should understand that the person's social network may be key to understanding their drinking problem	El asistente debe comprender que la red social donde se encuentra inserta la persona puede ser clave para comprender su consumo de alcohol.	0.8	1
24	The first aider should consider that a first step in helping a person with drinking problems is to help the person obtaining a medical appointment to assess their clinical status and running lab tests to know if the person has any physical problem	El asistente debe considerar que un primer paso para ayudar a una persona alcohólica puede ser lograr que consulte con un médico clínico para evaluar su estado clínico y contar con análisis de laboratorio para conocer el compromiso orgánico.	0.8	0.8
25	The first aider should be aware that alcohol abuse is usually mixed with other dependencies (e.g., tabacco, psychotropic medication, gaming, etc.)	El asistente debe saber que la ingesta excesiva de alcohol suele estar acompañada de otras dependencias (tabaco, psicofármacos, otro tipo de sustancias, juego).	0.8	0.84
	Section 2: Talking to the person about their drinking (39 items)	Sección 2: Hablando con la persona sobre su consumo de alcohol (39 items)
26	The first aider should talk with the person in a quiet, private environment	El asistente de primeros auxilios debe hablar con la persona en un ambiente tranquilo y privado.	0.83	0.94
27	The first aider should be aware that the person may not recall events that occurred whilst they were intoxicated (i.e. they may have blacked out).	El asistente debe ser consciente de que la persona puede no recordar los eventos que ocurrieron mientras estaba intoxicada (es decir, que podría haberse desmayado).	0.96	0.81
28	The first aider should interact with the person in a supportive way	El asistente debe interactuar con la persona de una manera contenedora.	0.83	0.94
29	The first aider should try to listen to the person non-judgmentally	El asistente debe tratar de escuchar a la persona sin juzgarla.	1	1
30	The first aider should not talk in a confrontational way	El asistente no debe hablar de una manera confrontativa.	0.91	0.94
31	The first aider should not use a threatening approach	El asistente no debe usar un enfoque amenazador.	1	0.97
32	The first aider should not lecture the person	El asistente no debe adoptar una actitud como si le fuese a dar una clase a la persona.	0.96	0.97
33	The first aider should avoid expressing moral judgments about the person’s drinking	El asistente debe evitar expresar juicios morales sobre el consumo de alcohol de la persona.	1	0.94
34	The first aider should not label the person (e.g., an 'alcoholic' or 'addict') nor associate drinking to negative characteristics (e.g., violence, delinquency) that may promote stigma	El asistente no debe etiquetar a la persona (por ejemplo, un "alcohólico" o "adicto") ni asociarla a características negativas como “violento” “delincuente” u otras que promuevan el estigma.	0.95	0.96
35	The first aider should identify and discuss the person’s behaviour rather than criticise their character, for example, “Your drinking seems to be getting in the way of your friendships” rather than “You're a pathetic drunk”.	El asistente debe identificar y discutir el comportamiento de la persona en lugar de criticarla por ejemplo, podría decirle "Parece que tu forma de beber te está trayendo problemas con tus amistades", en lugar de decirle "Lo que haces está mal").	0.91	0.94
36	The first aider should not accuse the person of being an alcoholic	El asistente no debe acusar a la persona de ser un alcohólico.	0.83	0.94
37	The first aider should consider the person’s readiness to talk about their drinking problem by asking about areas of their life that it may be affecting, for example, their mood, work performance and relationships	El asistente debe considerar la disposición de la persona para hablar sobre su problema con la bebida al preguntar sobre las áreas de su vida que podrían estar afectando, por ejemplo, su estado de ánimo, el desempeño laboral y las relaciones con otros.	0.87	0.94
38	The first aider should talk to the person about their drinking openly and honestly	El asistente debe hablar con la persona acerca de su consumo de alcohol de manera abierta y honesta.	1	0.84
39	The first aider should try to understand the person’s own perception of their drinking	El asistente debe tratar de entender la percepción que la persona tiene de su consumo de alcohol.	0.96	0.91
40	The first aider should advise the person that alcohol may interact with other drugs (illicit or prescribed) in an unpredictable way which may lead to a medical emergency	El asistente debe informar a la persona que el alcohol puede interactuar con otras drogas (ilícitas o recetadas) de una manera impredecible y que puede llevarla a una emergencia médica.	0.9	0.88
41	The first aider should tell the person what they are willing and able to do to help. This may range from simply being a good listener to organising professional help	El asistente debe decirle a la persona lo que está dispuesto y es capaz de hacer para ayudarla. Esto puede ir desde simplemente ser alguien que la escuche hasta organizar la obtención de ayuda profesional.	0.91	0.91
42	The first aider should not expect a change in the person’s thinking or behaviour right away; this conversation might be the first time the person has thought about their drinking as a problem	El asistente no debe esperar un cambio en el pensamiento o el comportamiento de la persona de inmediato; esta conversación puede ser la primera vez que la persona piensa que su consumo de alcohol es un problema.	1	1
43	The first aider should ask the person if they believe their drinking is a problem	El asistente debe preguntar a la persona si cree que su consumo de alcohol es un problema.	0.83	0.81
44	The first aider should be aware that they can speak with a health professional to determine how best to approach the person about their concerns	El asistente de primeros auxilios debe ser consciente de que puede hablar con un profesional de la salud para determinar la mejor manera de acercarse a la persona para encarar aquello que lo hubiera preocupado acerca de ella.	1	0.94
45	The first aider should be aware that they can consult with others who have dealt with problem drinking about effective ways to help the person	El asistente debe ser consciente de que puede consultar con otras personas que han enfrentado problemas con el consumo de alcohol respecto de maneras efectivas de ayudar a la persona.	0.95	0.76
46.1	If the person is unwilling to change their drinking behaviour, the first aider should: not join in drinking with them	Si la persona no está dispuesta a cambiar su comportamiento de bebida, y el asistente forma parte de su círculo cercano, éste NO debe: - tomar junto con ella	0.91	0.88
46.2	If the person is unwilling to change their drinking behaviour, the first aider should: not try to control them by bribing, nagging, threatening or crying	Si la persona no está dispuesta a cambiar su comportamiento de bebida, y el asistente forma parte de su círculo cercano, éste NO debe: Tratar de controlarla medio del soborno, regañando, amenazando o llorando con ella	0.9	0.88
46.3	If the person is unwilling to change their drinking behaviour, the first aider should: not feel guilty or responsible	Si la persona no está dispuesta a cambiar su comportamiento de bebida, y el asistente forma parte de su círculo cercano, éste NO debe: Sentirse culpable o responsable	0.9	0.88
46.4	If the person is unwilling to change their drinking behaviour, the first aider should: not cover up or make excuses for them	Si la persona no está dispuesta a cambiar su comportamiento de bebida, y el asistente forma parte de su círculo cercano, éste NO debe: Encubrir o dar excusas	0.895	0.885
46.5	If the person is unwilling to change their drinking behaviour, the first aider should: not take on the person's responsibilities except if not doing so would cause harm (e.g. to their own or other’s lives)	Si la persona no está dispuesta a cambiar su comportamiento de bebida, y el asistente forma parte de su círculo cercano, éste NO debe: Asumir las responsabilidades de la persona, excepto si no hacerlo podría causar daño (por ejemplo, a su propia vida o la de otra persona)	0.95	0.92
46.6	If the person is unwilling to change their drinking behaviour, and the first aider is close to the person, the first aider should: not limit to the help he can provide and try to find another person that can help the person	Si la persona no está dispuesta a cambiar su comportamiento de bebida, y el asistente forma parte de su círculo cercano, éste NO debe: Limitar la ayuda a la que le pueda dar sino más bien tratar de buscar otro asistente que pueda ayudar a su familiar o allegado.	0.85	0.84
47	The first aider should make clear to the person that he is not a health professional and his role help them obtain the necessary treatment	El asistente debe dejar claro a la persona que no es profesional de la salud, y por tanto su rol es conectarla para que obtenga el tratamiento necesario.	0.9	0.92
48	It is important that the first aider has an empathic and collaborative attitude, with an active listening and showing that he is understanding what the person is saying	Es importante que el asistente tenga una actitud empática y colaborativa, de escucha activa y que demuestre comprensión de lo que dice la persona.	1	1
49	The assistant should know that getting sick with alcoholism takes time and often takes time to retrace this process.	El asistente debe saber que enfermarse de alcoholismo lleva tiempo y suele llevar tiempo desandar ese proceso.	0.95	0.92
50	The first aider must adapt what he says and how he talks to the person according to the person's stage of motivation for change.	El asistente debe adaptar qué le dice y cómo le habla en función del estadío de motivación para el cambio de la persona.	0.85	0.8
51	The first aider must warn the person of alert situations that they must take into account (meeeting some friends, family gatherings, etc.) and that may put them in a potential vulnerable situation.	El asistente debe advertir a la persona de situaciones de alerta que debe tener en cuenta (juntada de amigos, reuniones familiares, etc) y que lo ubiquen en una situación de vulnerabilidad.	1	0.76
52	The first aider should be aware that the person cannot be forced to get professional help except under certain circumstances, for example, if a violent incident results in the police being called or following a medical emergency	El asistente de primeros auxilios debe ser consciente de que la persona no puede ser obligada a obtener ayuda profesional, excepto en ciertas circunstancias, por ejemplo, si un incidente violento hace que se llame a la policía o la persona se encuentra en una emergencia médica.	1	0.97
53.1	The first aider should know the following warning signs indicate the person needs professional help: - The person acknowledges they think a lot about alcohol and when they’ll next get a chance to drink	El asistente debe saber que las siguientes señales de advertencia indican que la persona necesita ayuda profesional: - La persona reconoce que piensa mucho sobre el alcohol y cuándo tendrá la oportunidad de beber	0.87	1
53.2	The first aider should know the following warning signs indicate the person needs professional help: - The person is in debt because of the amount of money they spend on alcohol	El asistente debe saber que las siguientes señales de advertencia indican que la persona necesita ayuda profesional: - La persona está en deuda debido a la cantidad de dinero que gasta en alcohol	0.87	0.88
53.3	The first aider should know the following warning signs indicate the person needs professional help: - The person becomes anxious when they cannot get access to alcohol	El asistente debe saber que las siguientes señales de advertencia indican que la persona necesita ayuda profesional: - La persona se vuelve ansiosa cuando no puede acceder al alcohol	1	1
53.4	The first aider should know the following warning signs indicate the person needs professional help: - The person needs alcohol to help deal with certain situations	El asistente debe saber que las siguientes señales de advertencia indican que la persona necesita ayuda profesional: - La persona necesita alcohol para lidiar con ciertas situaciones	0.91	0.94
53.5	The first aider should know the following warning signs indicate the person needs professional help: - The person gets into arguments or has accidents because of alcohol	El asistente debe saber que las siguientes señales de advertencia indican que la persona necesita ayuda profesional: - La persona se mete en discusiones o tiene accidentes debido al alcohol	0.96	1
53.6	The first aider should know the following warning signs indicate the person needs professional help: - The person’s ability to perform day-to-day tasks is severely disruptedk	El asistente debe saber que las siguientes señales de advertencia indican que la persona necesita ayuda profesional: - La capacidad de la persona para realizar tareas cotidianas se ve gravemente afectada	1	1
53.7	The first aider should know the following warning signs indicate the person needs professional help: - The person is missing activities due to heavy drinking (e.g., not attending work)	El asistente debe saber que las siguientes señales de advertencia indican que la persona necesita ayuda profesional: - La persona ha faltado a sus actividades o compromisos por haber bebido alcohol en exceso (por ejemplo, dejar de ir al trabajo)	1	1
	Section 3: Professional help (32 items)	Sección 3: Ayuda profesional (32 items)
54	The first aider should be aware that it is ultimately the person’s decision to get professional help	El asistente de primeros auxilios debe tener en cuenta que es posible que la persona no desee ayuda profesional cuando se le sugiere por primera vez.	1	1
55	The first aider should be aware that the person may find it difficult to accept professional help	El asistente debe tener en cuenta que a la persona le puede resultar difícil aceptar ayuda profesional.	1	1
56	The first aider should be aware that it is ultimately the person’s decision to get professional help	El asistente debe ser consciente de que, en última instancia, es decisión de la persona obtener ayuda profesional.	0.8	0.76
57	The first aider should reassure the person that professional help is confidential	El asistente debe asegurarle a la persona que la ayuda profesional es confidencial.	0.96	1
58	The first aider should tell the person that they will support them in getting professional help	El asistente debe decirle a la persona que la apoyará para obtener ayuda profesional.	0.87	0.97
59	If the person is willing to seek professional help, the first aider should give them information about local options	Si la persona está dispuesta a buscar ayuda profesional, el asistente debe darle información sobre las opciones disponibles.	0.96	0.97
60	If the person is willing to seek professional help, the first aider should encourage the person to make an appointment	Si la persona está dispuesta a buscar ayuda profesional, el asistente debe alentar a la persona a hacer una cita.	0.96	0.94
61.1	If the person is unwilling to get professional help, the first aider should: - Be compassionate and patient while waiting for the person to accept they need it.	Si la persona no está dispuesta a obtener ayuda profesional, el asistente de primeros auxilios debe: - Ser compasivo y paciente mientras espera que la persona acepte que la necesita	0.83	0.81
61.2	If the person is unwilling to get professional help, the first aider should: - Be prepared to talk to them again in the future.	Si la persona no está dispuesta a obtener ayuda profesional, el asistente de primeros auxilios debe: - Estar preparado para hablar con ella nuevamente en el futuro	1	0.94
61.3	If the person is unwilling to get professional help, the first aider should: - Set boundaries around what behaviour they are willing and not willing to accept from the person	Si la persona no está dispuesta a obtener ayuda profesional, el asistente de primeros auxilios debe: Establecer límites en torno a qué comportamientos está dispuesto o no a aceptar de la persona	1	0.76
62	The first aider should continue to suggest professional help to the person if they are putting themselves or others at risk of harm	El asistente debe continuar sugiriendo ayuda profesional a la persona si ésta se pone a sí misma o a otros en riesgo.	0.83	0.81
63	The first aider should tell the person that changing drinking patterns is difficult but they should not give up trying	El asistente debe decirle a la persona que cambiar los patrones de bebida es difícil, pero no debe dejar de intentarlo.	0.95	0.8
64	The first aider should advise the person to identify situations where they are most likely to drink and to avoid them if practical	El asistente debe aconsejar a la persona que identifique las situaciones en las que es más probable que beban y evitarlas de ser posible.	1	0.84
65	The first aider should make the person aware of the range of non-professional supports available for problem drinking, for example, self-help groups	El asistente de primeros auxilios debe informar a la persona sobre la gama de apoyos no profesionales disponibles para el consumo de alcohol, por ejemplo, grupos de ayuda mutua.	0.91	0.94
66	The first aider should encourage the person to reach out to friends and family who support their efforts to change their drinking behaviours	El asistente debe alentar a la persona a comunicarse con amigos y familiares que apoyen sus esfuerzos para cambiar sus conductas con la bebida.	0.9	0.92
67	The first aider should warn the person that not all family and friends will be supportive of their efforts to change their drinking behaviour	El asistente debe advertir a la persona que no todos los familiares y amigos apoyarán sus esfuerzos para cambiar su comportamiento con respecto al consumo de alcohol.	0.95	0.84
68	The first aider should encourage the person to spend time with supportive non-drinking friends and family, who support their efforts to change their drinking behaviours	El asistente debe alentar a la persona a pasar tiempo con familiares y amigos que no beben, quienes apoyan el esfuerzo de la persona para cambiar su comportamiento de consumo de alcohol.	0.91	0.81
69	The first aider should be aware that there is often social pressure to get drunk when drinking	El asistente de primeros auxilios debe ser consciente de que a menudo hay presión social para emborracharse cuando se bebe.	0.85	0.92
70	The first aider should tell the person that they have the right to refuse alcohol when under pressure to drink	El asistente debe decirle a la persona que tiene derecho a rechazar el alcohol cuando se sienta presionada para beber.	0.95	0.84
71	The first aider should tell the person that they can say “no thanks”, without explanation, when under pressure to drink	El asistente debe decirle a la persona que puede decir "no, gracias", sin explicación, cuando se sienta presionada para beber.	0.91	0.81
72	The first aider should encourage the person to practice different ways of saying ‘no’ to social pressure to drink	El asistente debe alentar a la persona a practicar diferentes formas de decir "no" a la presión social para beber.	1	0.84
73	The first aider should know that the following warning signs indicate that the person needs professional help: The person has tried to reduce or stop consuming alcohol, but has not been able to do so	El asistente debe saber que las siguientes señales de advertencia indican que la persona necesita ayuda profesional: La persona ha intentado disminuir o dejar de consumir, pero no lo ha logrado	1	1
74	The first aider should know that the following warning signs indicate that the person needs professional help: The person cannot stop their alcohol consumption once they start drinking	El asistente debe saber que las siguientes señales de advertencia indican que la persona necesita ayuda profesional: La persona no puede detener su consumo de alcohol una vez que comienza a beber	1	0.96
75	The first aider should know that the following warning signs indicate that the person needs professional help: The person have several physical problems after they have not drunk	El asistente debe saber que las siguientes señales de advertencia indican que la persona necesita ayuda profesional: La persona experimenta diversos síntomas adversos físicos cuando no ha bebido	1	1
76	The first aider should know that the following warning signs indicate that the person needs professional help: The person becomes verbally or physically violent against their cohabitants	El asistente debe saber que las siguientes señales de advertencia indican que la persona necesita ayuda profesional: La persona que toma ejerce violencia verbal o física contra sus convivientes	0.9	0.92
77	The first aider should know that the following warning signs indicate that the person needs professional help: Alcohol has already brought them legal problem	El asistente debe saber que las siguientes señales de advertencia indican que la persona necesita ayuda profesional: Si el alcohol le trajo problemas legales	0.95	0.84
78	The first aider should know that the following warning signs indicate that the person needs professional help: The person drink inmediately after they wake up	El asistente debe saber que las siguientes señales de advertencia indican que la persona necesita ayuda profesional: Si toma ni bien se levanta de dormir	1	0.84
79	If the person has agreed to carry out a professional consultation, the first aider must verify that it has taken place and be interested in what happened.	Si la persona se ha comprometido a realizar una consulta profesional el asistente debe verificar que la misma ha tenido lugar e interesarse por lo ocurrido.	0.95	0.92
80	If the person started a treatment, to the extent of their possibilities, the first aider should reinforce the idea of the continuity of the consultations and the fulfillment of the indicated treatments.	Si la persona inició un tratamiento, en la medida de sus posibilidades, el asistente debe reforzar la idea de la continuidad de las consultas y el cumplimiento de los tratamientos indicados.	1	0.96
81	The first aider should know that the existence of ambivalence towards professional help is common both in the alcoholic person and in their groups of belonging.	El asistente debe saber que es habitual la existencia de ambivalencia hacia la ayuda profesional tanto en la persona alcohólica como en sus grupos de pertenencia.	1	0.96
82	The first aider should know that changes can be transitory and, when they return to the previous habits, this can be a source of frustration for both the person and their group of belonging.	El asistente debe saber que los cambios pueden ser transitorios y, cuando se vuelve a los hábitos anteriores, esto puede ser fuente de frustración tanto para la persona como para su grupo de pertenencia.	1	0.92
83	The first aider must know that there are barriers in access to health services for people with alcoholism and that the person may face situations of rejection or ignorance about how to treat them.	El asistente debe saber que existen barreras en el acceso a servicios de salud para personas con alcoholismo y que la persona puede enfrentarse a situaciones de rechazo o de desconocimiento acerca de cómo atenderlas.	0.95	0.88
	Section 4: The intoxicated person (62 items)	Sección 4: La persona intoxicada (62 items)
84	The first aider should be able to recognise the signs of alcohol intoxic	El asistente de primeros auxilios debe poder reconocer los signos de intoxicación por alcohol.	0.96	0.94
85	The first aider should be aware that drinking black coffee, sleeping, walking and cold showers will not reverse the effects of intoxication	El asistente debe ser consciente de que beber café negro, dormir, caminar y duchas frías no revertirá los efectos de la intoxicación.	0.8	0.84
86	The first aider should be aware that intoxication may lead to a medical emergency.	El asistente debe ser consciente de que la intoxicación puede llevar a una emergencia médica.	0.96	1
87	The first aider should ask the intoxicated person if they have taken any medications or other drugs, in case the person’s condition deteriorates into a medical emergency	El asistente debe preguntar a la persona intoxicada si ha tomado algún medicamento u otra droga, en caso de que el estado de la persona empeore y derive en una emergencia médica.	0.96	0.91
88	The first aider should arrange for the intoxicated person to go to a hospital if they think the person is a risk to themselves	El asistente debe hacer arreglos para que la persona intoxicada vaya a un hospital si cree que la persona se encuentra en riesgo para sí misma.	0.96	0.97
89	The first aider should be aware that the person may be more intoxicated than they realise	El asistente debe ser consciente de que la persona puede estar más intoxicada de lo que cree.	1	0.91
90	The first aider should be aware that when intoxicated the person may engage in a wide range of risky activities, such as having unprotected sex, vandalizing property or driving a car	El asistente debe tener en cuenta que cuando está intoxicada, la persona puede participar en una amplia gama de actividades riesgosas, como tener relaciones sexuales sin protección, destrozar bienes o conducir un automóvil.	0.96	0.94
91	The first aider should stay calm	El asistente de primeros auxilios debe mantener la calma.	1	1
92	The first aider should stay with the intoxicated person or ensure they are not left alone	El asistente debe quedarse con la persona intoxicada o asegurarse de que no se quede sola.	0.91	0.91
93	The first aider should assess the situation for potential dangers and ensure that the intoxicated person, themselves and others are safe	El asistente debe evaluar la situación para detectar posibles peligros y asegurarse de que la persona intoxicada misma y otros estén a salvo.	0.96	1
94	The first aider should keep the intoxicated person away from machines and dangerous objects	El asistente debe asegurarse de que la persona intoxicada esté lejos de máquinas y objetos peligrosos.	0.91	0.94
95	The first aider should talk with the intoxicated person in a respectful manner	El asistente de primeros auxilios debe hablar con la persona intoxicada de manera respetuosa.	0.91	0.94
96	The first aider should talk with the intoxicated person using simple, clear language	El asistente debe hablar con la persona intoxicada usando un lenguaje simple y claro.	1	0.94
97	The first aider should be aware that the intoxicated person may overreact to negative words; therefore, the first aider should use positive words (such as ‘stay calm’) instead of negative words (such as ‘don’t fight’)	El asistente debe ser consciente de que la persona intoxicada puede reaccionar de forma exagerada a las palabras negativas; por lo tanto, debe usar palabras positivas (como "trata de mantener la calma") en lugar de palabras negativas (como "no debes pelear").	0.91	0.91
98	The first aider should not laugh at, make fun of, or provoke the intoxicated person	El asistente no debe reírse, burlarse ni provocar a la persona intoxicada	1	0.94
99	The first aider should not attempt to engage the person in a serious conversation about their drinking behaviour while they are intoxicated	El asistente no debe intentar involucrar a la persona en una conversación profunda sobre su comportamiento de bebida mientras está intoxicada.	0.91	0.94
100	The first aider should discourage the intoxicated person from driving a vehicle or riding a bike, for example, by telling them about the risks to both themselves and others	El asistente de primeros auxilios debe desalentar a la persona intoxicada de conducir un vehículo o andar en bicicleta, por ejemplo, informándoles sobre los riesgos tanto para ellos como para otros.	0.91	0.97
101	The first aider should prevent the intoxicated person from driving a vehicle or riding a bike, but only if it is safe to do so	El asistente debe hacer todo lo posible por evitar que la persona intoxicada conduzca un vehículo o monte en bicicleta.	1	0.92
102	The first aider should organise a safe mode of transport for the intoxicated person to get home	El asistente debe organizar un modo seguro de transporte para que la persona intoxicada llegue a casa.	0.88	0.88
103	The first aider should ensure their own safety at all times	El asistente de primeros auxilios debe garantizar su propia seguridad en todo momento.	0.94	0.94
104	The first aider should de-escalate the situation as much as possible	El asistente debe evitar la escalada de la confrontación lo más posible.	1	1
105	The first aider should remain as calm as possible	El asistente debe permanecer lo más tranquilo posible.	1	1
106	The first aider should speak slowly and confidently	El asistente debe hablar despacio y con confianza.	0.91	0.84
107	The first aider should refrain from speaking to the intoxicated person in a hostile or threatening manner	El asistente debe abstenerse de hablarle a la persona intoxicada de una manera hostil o amenazante.	1	0.97
108	The first aider should avoid arguing with the intoxicated person	El asistente debe evitar discutir con la persona intoxicada.	0.96	0.94
109	The first aider should consider taking a break from the conversation to allow the intoxicated person a chance to calm down	El asistente debe considerar hacer pausas en la conversación para permitir que la persona intoxicada tenga la oportunidad de calmarse.	0.96	0.88
110	The first aider should watch the intoxicated person for signs of increasing aggression	El asistente debe prestar atención a signos de agresión creciente de parte de la persona intoxicada.	0.91	0.91
111	If violence has occurred, the first aider should seek the appropriate emergency assistance	Si ha habido violencia, el asistente debe buscar la asistencia de emergencia apropiada.	0.91	0.91
112	The first aider should be able to recognise the signs and symptoms of intoxication requiring medical help or urgent help	El asistente de primeros auxilios debe saber reconocer los síntomas y señales de que una persona intoxicada requiere ayuda médica pronta o si es una urgencia.	0.96	1
113	The first aider should not be afraid to seek medical help for the intoxicated person, if needed	El asistente de primeros auxilios no debe tener miedo de buscar ayuda médica para la persona intoxicada, si es necesario.	0.96	0.97
114	The first aider should seek medical help if required, even if there may be legal implications for the intoxicated person	El asistente debe buscar ayuda médica si es necesario, incluso si puede haber implicaciones legales para la persona intoxicada.	0.87	0.97
115	The first aider should be aware that it is beneficial for a friend or family member to accompany the intoxicated person to hospital because they may be able to provide relevant information	El asistente debe tener en cuenta que es beneficioso para un amigo o miembro de la familia acompañar a la persona intoxicada al hospital, ya que puede proporcionar información relevante.	0.91	0.97
116	The first aider should be aware that alcohol consumption can mask pain from injuries	El asistente de primeros auxilios debe ser consciente de que el consumo de alcohol puede enmascarar el dolor de las lesiones.	0.91	0.88
117	If the intoxicated person has no pulse, the first aider should be aware that they need cardiopulmonary resuscitation (CPR)	Si la persona intoxicada no tiene pulso, el asistente debe ser consciente de que necesita realizar una resucitación cardiopulmonar (RCP).	0.87	0.88
118	The first aider should keep the intoxicated person warm to prevent hypothermia (being aware that although the person may feel warm their body temperature may actually be decreasing)	El asistente debe mantener caliente a la persona intoxicada para prevenir la hipotermia (teniendo en cuenta que, aunque la persona puede sentir calor, la temperatura de su cuerpo puede estar disminuyendo).	0.87	0.81
119	If the person has vomited, the first aider should clear the person’s airway if necessary	Si la persona ha vomitado, el asistente de primeros auxilios debe despejar las vías respiratorias de la persona si es necesario.	1	0.84
120	If the person is vomiting and conscious, the first aider should keep the person sitting or put them in the recovery position	Si la persona está vomitando y consciente, el asistente debe mantener a la persona sentada o ponerla en la posición de recuperación.	0.9	0.8
121	If the person is continually vomiting, the first aider should call an ambulance	Si la persona vomita continuamente, el asistente debe llamar a una ambulancia.	0.95	0.88
122	If the person is vomiting and unconscious, the first aider should put them in the recovery position and stay with them until medical help arrives. If the person is left lying on their back they could suffocate on their vomit or their tongue could block their airway	Si la persona está vomitando e inconsciente, el asistente debe colocarla en la posición de recuperación y permanecer con ella hasta que llegue la ayuda médica. Si la persona se queda acostada sobre su espalda, podría ahogarse con su vómito o su lengua podría bloquear sus vías respiratorias.	0.91	0.88
123	If the intoxicated person is hard to wake, the first aider should put them in the recovery position	Si la persona intoxicada es difícil de despertar, el asistente debe ponerla en la posición de recuperación.	0.85	0.8
124	If the intoxicated person cannot be woken, the first aider should call an ambulance	Si la persona intoxicada no puede ser despertada, el asistente debe llamar a una ambulancia.	1	0.94
125	The first aider should know what alcohol poisoning means	El asistente de primeros auxilios debe saber qué significa el envenenamiento por alcohol.	0.96	0.91
126	The first aider should be able to recognise the symptoms of alcohol poisoning	El asistente debe ser capaz de reconocer los síntomas del envenenamiento por alcohol.	0.96	0.88
127	The first aider should be aware that alcohol poisoning can lead to death	El asistente debe ser consciente de que el envenenamiento por alcohol puede llevar a la muerte.	0.96	0.97
128	The first aider should be aware that the amount of alcohol that causes alcohol poisoning is different for every person	El asistente debe ser consciente de que la cantidad de alcohol que causa el envenenamiento por alcohol es diferente para cada persona.	0.96	0.84
129	The first aider should take the intoxicated person to a hospital's emergency department if there is concern that their level of intoxication is dangerous	El asistente debe llevar a la persona intoxicada al departamento de emergencias de un hospital si existe la preocupación de que su nivel de intoxicación sea peligroso.	0.91	0.84
130	The first aider should not wait for all the symptoms of alcohol poisoning to be present before getting medical help	El asistente no debe esperar a que todos los síntomas del envenenamiento por alcohol estén presentes antes de obtener ayuda médica.	0.87	0.84
131	If alcohol poisoning is suspected, the first aider should ensure the intoxicated person is not left alone	Si se sospecha de envenenamiento por alcohol, el asistente debe asegurarse de que la persona intoxicada no se quede sola.	0.96	0.88
132	If alcohol poisoning is suspected, the first aider should not give the intoxicated person food as they may choke on it if they are not fully conscious	Si se sospecha de envenenamiento por alcohol, el asistente no debe darle comida a la persona intoxicada, ya que pueden ahogarse con ella si no está completamente consciente.	0.87	0.84
133	If alcohol poisoning is suspected, the first aider should call an ambulance immediately	Si se sospecha de envenenamiento por alcohol, el asistente debe llamar a una ambulancia de inmediato.	0.91	0.97
134	The first aider should call an ambulance if the intoxicated person’s breathing is irregular, shallow or slow	El asistente debe llamar a una ambulancia si la respiración de la persona intoxicada es irregular, superficial o lenta.	0.87	0.94
135	The first aider should call an ambulance if the intoxicated person’s pulse rate is irregular, weak or slow	El asistente debe llamar a una ambulancia si la frecuencia del pulso de la persona intoxicada es irregular, débil o lenta.	0.87	0.91
136	The first aider should call an ambulance if the intoxicated person’s skin is cold, clammy, pale or bluish in colour	El asistente debe llamar a una ambulancia si la piel de la persona intoxicada es fría, húmeda, pálida o azulada.	0.87	0.94
137	The first aider should call an ambulance if the intoxicated person falls unconscious	El asistente debe llamar a una ambulancia si la persona intoxicada cae inconsciente.	0.91	0.97
138	If the intoxicated person shows signs of a possible head injury (for example, they are vomiting and talking incoherently), the first aider should seek medical help	Si la persona intoxicada muestra signos de una posible lesión en la cabeza (por ejemplo, está vomitando y hablando incoherentemente), el asistente de primeros auxilios debe buscar ayuda médica.	0.96	0.94
139	If the intoxicated person expresses suicidal thoughts (e.g. states they wish to kill themselves) or demonstrates suicidal behaviour (e.g. tries to walk in front of cars), the first aider should call emergency services for assistance	Si la persona intoxicada expresa pensamientos suicidas (por ejemplo, declara que desea suicidarse) o demuestra un comportamiento suicida (por ejemplo, trata de caminar delante de los autos), el asistente debe llamar a los servicios de emergencia para obtener ayuda.	0.91	0.97
140	The first aider should seek medical help for the intoxicated person, if drink spiking is suspected	El asistente debe buscar ayuda médica para la persona intoxicada, si se sospecha de un aumento repentino en el consumo de alcohol.	0.85	0.76
141	The first aider should know under which circumstances he should not act alone	El asistente debe conocer en qué situaciones de intoxicación de la persona éste no debe actuar solo.	1	0.92
142	The first aider must know the telephone numbers or how to access the emergency network for the management or referral of an intoxicated person in their area.	El asistente debe conocer los teléfonos o forma de acceder a la red de urgencia para la gestión o derivación de una persona intoxicada en su zona.	1	0.96
143	The first aider should be aware that the person who is intoxicated, because of their condition, may not be in a position to provide (and may omit) important information.	El asistente debe ser consciente de que la persona intoxicada por su mismo estado puede no estar en condiciones de brindar (y puede omitir) información importante.	1	0.92
144	The first aider should try to ask the intoxicated person about other substances that they have ingested, and about possible preventions that the health care team should take (such as allergies to any medications and other adverse reactions).	El asistente debe intentar interrogar a la persona intoxicada sobre otras sustancias que haya ingerido, y sobre las posibles prevenciones que debería tomar el equipo de atención médica (tales como alergia a algún medicamento y otras reacciones adversas).	1	0.76
145	The first aider should know that alcohol intoxication is a very dynamic and changeable process that can lead to a rapidly deteriorating condition.	El asistente debe saber que la intoxicación alcohólica es un proceso muy dinámico y cambiante que puede llevar a que el cuadro empeore rápidamente.	0.9	0.84
	Section 5: Alcohol withdrawal (7 items)	Sección 5: Abstinencia de alcohol (7 items)
146	The first aider should know what alcohol withdrawal is	El asistente de primeros auxilios debe saber qué es la abstinencia de alcohol.	1	1
147	The first aider should be able to recognise the symptoms of alcohol withdrawal	El asistente debe ser capaz de reconocer los síntomas de la abstinencia de alcohol.	0.96	0.97
148	The first aider should seek medical help if the person displays symptoms of severe alcohol withdrawal	El asistente debe buscar ayuda médica si la persona muestra síntomas de abstinencia severa de alcohol.	0.91	0.94
149	If the person stops drinking heavily, and becomes delirious and confused, the first aider should get medical help	Si la persona interrumpe el consumo elevado de alcohol y se vuelve delirante y confusa, el asistente debe obtener ayuda médica.	0.91	1
150	If the person stops drinking heavily, and begins hallucinating, the first aider should get medical help	Si la persona interrumpe el consumo elevado de alcohol y comienza a alucinar, el asistente debe obtener ayuda médica.	0.91	0.94
151	The first aider should be aware that un-medicated alcohol withdrawal may lead to seizures	El asistente debe tener en cuenta que la abstinencia de alcohol sin medicamentos puede provocar convulsiones	0.83	0.97
152	The first aider should know that alcohol withdrawal with delirium tremens can only be treated at a medical facility	El asistente debe saber que la abstinencia alcohólica con síntomas tipo delirium tremens debe ser tratada exclusivamente en un centro asistencial de salud.	0.95	0.96
